# Supplementary material for: Distinct Evolutionary Profiles and Functions of microRNA156 and microRNA529 in Land Plants
Source: Int J Mol Sci. 2021 Oct 14;22(20):11100. doi: 10.3390/ijms222011100 (PMC8541648; doi:10.3390/ijms222011100)
Supplement: Supplementary file 1 [file ijms-22-11100-s001.zip]

Archive with 29 entries (26 files):
- Supplemental/
- Supplemental/.DS_Store
- __MACOSX/Supplemental/._.DS_Store
- Supplemental/Supplemental Fig/
- Supplemental/Supplemental table/
- Supplemental/Supplemental Fig/Fig S3.pdf
- __MACOSX/Supplemental/Supplemental Fig/._Fig S3.pdf
- Supplemental/Supplemental Fig/Fig S2.pdf
- __MACOSX/Supplemental/Supplemental Fig/._Fig S2.pdf
- Supplemental/Supplemental Fig/Fig S1.pdf
- __MACOSX/Supplemental/Supplemental Fig/._Fig S1.pdf
- Supplemental/Supplemental Fig/Fig S5.pdf
- __MACOSX/Supplemental/Supplemental Fig/._Fig S5.pdf
- Supplemental/Supplemental Fig/.DS_Store
- __MACOSX/Supplemental/Supplemental Fig/._.DS_Store
- Supplemental/Supplemental Fig/Fig S4.pdf
- __MACOSX/Supplemental/Supplemental Fig/._Fig S4.pdf
- Supplemental/Supplemental table/Supplemental Table 1.xls
- __MACOSX/Supplemental/Supplemental table/._Supplemental Table 1.xls
- Supplemental/Supplemental table/Supplemental Table 3.xls
- __MACOSX/Supplemental/Supplemental table/._Supplemental Table 3.xls
- Supplemental/Supplemental table/Supplemental Table 2.xls
- __MACOSX/Supplemental/Supplemental table/._Supplemental Table 2.xls
- Supplemental/Supplemental table/Supplemental Table 6.xls
- __MACOSX/Supplemental/Supplemental table/._Supplemental Table 6.xls
- Supplemental/Supplemental table/Supplemental Table 5.xls
- __MACOSX/Supplemental/Supplemental table/._Supplemental Table 5.xls
- Supplemental/Supplemental table/Supplemental Table 4.xls
- __MACOSX/Supplemental/Supplemental table/._Supplemental Table 4.xls
