# Supplementary material for: Distinct Evolutionary Profiles and Functions of microRNA156 and microRNA529 in Land Plants
Source: Int J Mol Sci. 2021 Oct 14;22(20):11100. doi: 10.3390/ijms222011100 (PMC8541648; doi:10.3390/ijms222011100)
Supplement: Supplementary file 1 [file ijms-22-11100-s001.zip › Supplemental/Supplemental table/Supplemental Table 1.xls]

## Sheet: miR529 & miR156
Supplemental Dataset 1: Sequences of mature miR156 and miR529 from six representative plants (P. Patens, P. abies, B. distachyon, O. sativa, S. bicolor and Z. mays).
Phylum	Species	miR529 & miR156	References
Bryophyta	Physcomitrella patens	>Ppt-miR529a/b/c CGAAGAGAGAGAGCACAGCCC >Ppt-miR529d AGAAGAGAGAGAGCACAGCCC >Ppt-miR529e/f AGAAGAGAGAGAGUACAGCCC >Ppt-miR529g CGAAGAGAGAGAGCACAGUCC >Ppt-miR156a/c UGACAGAAGAGAGUGAGCACAG >Ppt-miR156b UGACAGAAGAGAGUGAGCACGG	(Axtell et al., 2007)
Gymnosperm	Picea abies	>Pab-miR529a/b/c AGAAGAGAGAUAGCACAACCU >Pab-miR529d CGAAGAGAGAGAGCACCGCCU >Pab-miR529e AGAAGAGAGAGAGCACAGCCU >Pab-miR529f/g/i/k/l/m/n/o AGAAGAGAGAGAGCACCGCCU >Pab-miR529h/j AGAAGAGAGAGAGCACAGCCC >Pab-miR529p AGAAGAGAGAGAGUACAUCCU >Pab-miR156a UGACAGAAGAGAGUGAGCAC >Pab-miR156b/c/d/e/f UGACAGAAGAGAGUGGGCAC	(Xia et al., 2015)
Angiosperm	Brachypodium distachyon	>Bdi-miR529 AGAAGAGAGAGAGUACAGCCU >Bdi-miR156a UGACAGAAGAGAGAGAGCACA >Bdi-miR156b/c/d/e/f/g/h/i UGACAGAAGAGAGUGAGCAC >Bdi-miR156j UGACAGAAGAGAGAGAGCAC	(Zhang et al., 2009a)
Angiosperm	Oryza sativa	>Osa-miR529a AGAAGAGAGAGAGUACAGCCU >Osa-miR529b AGAAGAGAGAGAGUACAGCUU >Osa-miR156a/b/c/d/e/f/g/h/k UGACAGAAGAGAGUGAGCACAC >Osa-miR156j UGACAGAAGAGAGAGAGCACAA >Osa-miR156l CGACAGAAGAGAGUGAGCAUAU	(Liu et al., 2005)
Angiosperm	Sorghum bicolor	>Sbi-miR529 AGAAGAGAGAGAGUACAGCCU >Sbi-miR156a/b/c/f/g/h/i UGACAGAAGAGAGUGAGCAC >Sbi-miR156d UGACAGAAGAGAGAGAGCACA >Sbi-miR156e UGACAGAAGAGAGCGAGCAC	(Zhang et al., 2011)
Angiosperm	Zea mays	>Zma-miR529 AGAAGAGAGAGAGUACAGCCU >Zma-miR156a/b/c/d/e/f/g/h/i UGACAGAAGAGAGUGAGCAC >Zma-miR156j UGACAGAAGAGAGAGAGCACA >Zma-miR156k UGACAGAAGAGAGCGAGCAC	(Zhang et al., 2009b)
References
Alabi OJ, Zheng Y, Jagadeeswaran, et al. (2012). High-throughput sequence analysis of small RNAs in grapevine (Vitis vinifera L.) affected by grapevine leafroll disease. Molecular Plant Pathology 13, 1060-1076.
Liu B, Li PC, Li X, et al. (2005). Loss of function of OsDCL1 affects microRNA accumulation and causes developmental defects in rice. Plant Physiology 139, 296-305.
Xia R, Xu J, Arikit S, and Meyers BC. (2015). Extensive families of miRNAs and PHAS loci in norway spruce demonstrate the origins of complex phasiRNA networks in seed plants. Molecular Biology and Evolution 32, 2905-2918.
Zhang JY, Xu YY, Huan Q, and Chong K. (2009a). Deep sequencing of Brachypodium small RNAs at the global genome level identifies microRNAs involved in cold stress response. BMC Genomics 10, 449.
Zhang L, Zheng Y, Jagadeeswaran G, et al. (2011). Identification and temporal expression analysis of conserved and novel microRNAs in Sorghum. Genomics 98, 460-468.
Zhang LF, Chia JM, Kumari S, et al. (2009b). A genome-wide characterization of microRNA genes in maize. Plos Genetics 5, e1000716
