# Supplementary material for: Distinct Evolutionary Profiles and Functions of microRNA156 and microRNA529 in Land Plants
Source: Int J Mol Sci. 2021 Oct 14;22(20):11100. doi: 10.3390/ijms222011100 (PMC8541648; doi:10.3390/ijms222011100)
Supplement: Supplementary file 1 [file ijms-22-11100-s001.zip › Supplemental/Supplemental table/Supplemental Table 3.xls]

## Sheet: Precursor sequences
Supplemental Dataset 3: Sequences of miR156 and miR529 precursors in six representative plants (P. Patens, P. abies, B. distachyon, O. sativa, S. bicolor and Z. mays).
Species	pre-miR156	pre-miR529
Physcomitrell patens	>ppt-miR156a MI0003506 UGACAGAAGAGAGUGAGCACAGCUGAGCAUGUACAUGAGGAAGUACUUGCCCAUGUGUGCUCACUCUCUUCCUGUCGCACC >ppt-miR156b MI0005696 UGACAGAAGAGAGUGAGCACGGUUGCGCCUGUACGAGGAUAACGUACUUGCUCAAGUGUGCUCACUCUCUUCAUGUCGCGCCU >ppt-miR156c MI0005654 UGACAGAAGAGAGUGAGCACAGUUGAGCAUGUACGAGGGUGACGUACUUGCUGAAGUGUGCUCACUCUCUUCAUGUCACGCC	>ppt-miR529a MI0005921 CUCCCCUUUUCUACAUUCAAGCCGGGUUUCGAAGAGAGAGAGCACAGCCCUGGACUUUUCUCAUGUGACCGAUUUUAGCGGUACAUGGUGCACUGUCAUCGGGCUGUUCUCUCUCUCUUCUAGACCCUACUUGGAUGUGUUUCUACUGC >ppt-miR529b MI0005922 UUCAGCCGUACUACACCCAAGCCGGGAUUCGAAGAGAGAGAGCACAGCCCGUAACUUUCACUAAAGACCACUUAUUGUGGUUCAUUGGAGAUUUGAUGUCGGGCUGUGCUCUCUCUUUUCCAGUCCCUACUCGGAUGUGUCGCCAUCAC >ppt-miR529c MI0005923 UUCAGCUUUACUACAUCCAAGCCAGGAUUC…
Picea abies	>pab-miR156a MI0036561 GCCUCGAUCUGUUGAGUGCUGACAGAAGAGAGUGAGCACACAUAGCAGGAGCUCAUGAGACUAUGAGUUCAGCCAUGCGUGCUCACGUCUCUUUCUGUCAGCGGCUCAUCGGGAGCGAUCUCAGGC >pab-miR156b MI0036562 GAAGGGCUUGUUGGGUAAGGUGCUGACAGAAGAGAGUGGGCACACAUAGCCCCUAGCAUUUCUUGUGUGGGGGGCGCUGCGUGCCCAUAUCUCUUUCUGUCAGCUCUCAACGGAAGGACGGUCUUC >pab-miR156c MI0036563 GGGUUUGUUGGGUAAGGUCCUGACAGAAGAGAGUGGGCACACAUAGGUUCUAGCAUUUCCUGUGUGUGGAUCGCUG…	>pab-miR529a MI0036765 AUCGCGGACACUCAUAGUAGAAGAGAGAUAGCACAACCUCCACAUUAUCAAUAUUACUGCUUACUUCUUUAUAGGGGAAGAAUAUUUUCAGGAGAGGUUGUGCUCUCUUUCUUCUUCUGUUGGUCUUCGUGAU >pab-miR529b MI0036766 CAUCGCGGACACCCAUAGUAGAAGAGAGAUAGCACAACCUCCACCUUUUUAAUAUCCCUUCCUUACUUCUUUGUAGAGGAAUAAUAUUUUCAGGAGAGGGUGUACUAUCUUUCUUCUUCUGUUGGUCUUCAGUGAUG >pab-miR529c MI0036767 CAUCGCGGACACCCAUAGUAGAAGAGAGAUAGCACAACCUCCACCUUUUUAAUAUCCU…
Brachypodium distachyon	>bdi-miR156b MI0018104 GUGUUGUGGCAGGUGUGGCAAGGCUAUGGGUGACAGAAGAGAGUGAGCACACAGCGGCCAGACUGCAUCUAUUCCUUCGGCGGCGGACACGGCCGGGCAUGGCCGGCCAUGGCAUGGCAUACACGAAAACGAAUGAUGCUGCUGCUGCUGCGUGCUCACUUCUCUCUCUGUCACCUCUCGCACACACGGCUAGCCCGCCAGCCUC >bdi-miR156c MI0018109 AGCUCCUGGUGUUGAGAGGGCCUCGAGAGAUUGACAGAAGAGAGUGAGCACACGGCGUGAUGUCCGGCAUAUGUAUGCCGUCGUCGCCGCGUGCUCACUCCUCUUUCUGUCAGCCUCUUUCUCUCCGGAGUUUAUCUUGCAUCCAG …	>bdi-miR529 MI0018229 CGUCAAGGUUAAAGGGAGAAGAGAGAGAGUACAGCCUUAAUUAAGCUCGAUCGAUCUGUCUUGUAUCAAGGCUGUACCCUCUCUCUUCUUCUCUUAGCUUCUUGAUG
Oryza sativa	>osa-miR156a MI0000653 UGACAGAAGAGAGUGAGCACACGUGGUUGUUUCCUUGCAUAAAUGAUGCCUAUGCUUGGAGCUACGCGUGCUCACUUCUCUCUCUGUCACCUC >osa-miR156b MI0000654 UGACAGAAGAGAGUGAGCACACACGGUGCUUUCUUAGCAUGCAAGAGCCAUGCUGGGAGCUGUGCGUGCUCACUCUCUAUCUGUCAGCCG >osa-miR156c MI0000655 UGACAGAAGAGAGUGAGCACACAUGGUGACUUUCUUGCAUGCUGAAUGGACUCAUGCUUGAAGCUAUGUGUGCUCACUUCUCUCUCUGUCAGCCA >osa-miR156d MI0000656 UGACAGAAGAGAGUGAGCACACGGCG…	>osa-miR529a MI0003202 AGGAAGAAGAGAGAGAGUACAGCCUUAGUUCAGAUCACAUAUGACUAUCUUUUGCGAGUCUGAUCGAUACUCUGAUGAAGGCUGUACCCUCUCUCUUCUUC >osa-miR529b AUCGUGAAGGCUAAAUGGAGAAGAGAGAGAGUACAGCUUUGGGCGGUUUAGUUGUUAGAUGGUGGAAGUACUUGCGACGCCUACUACCCUUUUCACCAAGGCUGUACGCUCCCUCUUCUUCUCUUAGCUUUUUAUGAU
Sorghum bicolor	>sbi-miR156a MI0001504 UGACAGAAGAGAGUGAGCACACGGCGCGACGAACGGCAUAAUAUGUAUGUCGUCCUCGCCGCGUGCUCACUUCUCUUUCUGUCA >sbi-miR156b MI0001506 UGACAGAAGAGAGUGAGCACACACGGUGGUUUCUUAGCAUGAGUGCCAUGUUGGGAGCUGUGCGUGCUCACUCUCUAUCUGUCA >sbi-miR156c MI0001505 UGACAGAAGAGAGUGAGCACACAUGGUGCCUUUCUUGCAUGAUGAAUGAGUGGAUUCAUGCUCGAAGCUAUGCGUGCUCACUUCUCUCUCUGUCA >sbi-miR156d MI0001548 UGGACCUCUGGAGUGAGUGAUGACAGAAGAGAGAGAGCACA…	>sbi-miR529 MI0010924 AGGGAGAAGAGAGAGAGUACAGCCUUACCAUGUACACACACUCCAAUCUCAACAGUCUCUUAUAUAUGCUGCUGUUACCUGUGAGUGUGAUGAAGGCUGUACCCUCUCUCUUCUUCU
Zea mays	>zma-miR156a MI0001462 UGACAGAAGAGAGUGAGCACACAGCGGGCAGACUGCAUCGAUCGAUCUGCAUCCGAGACGGCGCACGUACGAAUGAUGAUGCAGCUGCUGCUGCGUGCUCACUUCUCUCUCUGUCAGUCC >zma-miR156b MI0001459 UGACAGAAGAGAGUGAGCACACACGGUGGUUUCUUACCAUGAGUGUCAUGCUAGGAGCUGUGCGUGCUCACCCUCUAUCUGUCAGUCA >zma-miR156c MI0001460 UGACAGAAGAGAGUGAGCACACAUGGUGCCUUUCUUGCAUGAUGUAUGAUCGAGAGAGUUCAUGCUCGAAGCUAUGCGUGCUCACUUCUCUCUUUGUCAGCCA >zma-miR156d MI0…	>zma-miR529 MI0013241 GAGAAGAGAGAGAGUACAGCCUUGUUGCCAUGUACACACUCAGAUAUCAACAGUCUCUUAUAUUUGCUGUUACUACCUGUUAUUAGUGUCCAGUGAUGAUGAAGGCUGUACCCUCUCUCUUC
Note: Sequences underlined represent pre-miRNA, and nucleotides in red repesent miRNA-5p/loop/miRNA-3p.

## Sheet: 40bp-miRNA-5p&loop&miRNA-3p-40b
Supplemental Dataset 3: Sequences of miR156 and miR529 precursors in six representative plants (P. Patens, P. abies, B. distachyon, O. sativa, S. bicolor and Z. mays).
miR156s in Physcomitrella patens	miR156s in Picea abies	miR156s in four representative angiosperm plants	miR529-like miR156s in miRbase	miR529s in the six representative plants
>Ppt-miR156a GGTGCGTCAGCACGTAGAGTGGCGGTGGAGGATGTGGGAGTGACAGAAGAGAGTGAGCACAGCTGAGCATGTACATGAGGAAGTACTTGCCCATGTGTGCTCACTCTCTTCCTGTCGCACCTCTCCTTTGACGCTCGGAGAGTTGGAAAAAACAGAGAA >Ppt-miR156c CGTGAGTACAAAGTGTCAAGTGTGGCGGGGGGAGTGGGAGTGACAGAAGAGAGTGAGCACAGTTGAGCATGTACGAGGGTGACGTACTTGCTGAAGTGTGCTCACTCTCTTCATGTCACGCCTCTCTCTTGTCGCAGGTGCTCTCTCTTTCCTGTCTGGT >Ppt-miR156b AGTGCAGACACTATTCAAGTGTGGGCGGGGGGAGCGGGA…	>Pab-miR156a GTTTGAGTCTGTGGAGGCCGCGCCTCGATCTGTTGAGTGCTGACAGAAGAGAGTGAGCACACATAGCAGGAGCTCATGAGACTATGAGTTCAGCCATGCGTGCTCACGTCTCTTTCTGTCAGCGGCTCATCGGGAGCGATCTCAGGCTTTAGGTCCCTTCCCC >Pab-miR156b TAGTTTCGTGGAAGAAGGAAGGGCTTGTTGGGTAAGGTGCTGACAGAAGAGAGTGGGCACACATAGCCCCTAGCATTTCTTGTGTGGGGGGCGCTGCGTGCCCATATCTCTTTCTGTCAGCTCTCAACGGAAGGACGGTCTTCAGTACGGTGATTGTAACT >Pab-miR156c ACTCCTCGTGGAAGAAGCAAGGGTTTGTTGGGTA…	>Zma-miR156a GTGGTGGCGGCCGGCTGGGTTTTCGTTCCGTGGCTAACTGACAGAAGAGAGTGAGCACACAGCGGGCAGACTGCATCGATCGATCTGCATCCGAGACGGCGCACGTACGAATGATGATGCAGCTGCTGCTGCGTGCTCACTTCTCTCTCTGTCAGTCCTCTAGCTGCTACGGCCTCTCTCCCGGCCTGCCACCACT >Zma-miR156b GATGGAAAGACAAACAGTAGATGAGTTTTTTGAAGGTTTGACAGAAGAGAGTGAGCACACACGGTGGTTTCTTACCATGAGTGTCATGCTAGGAGCTGTGCGTGCTCACCCTCTATCTGTCAGTCACTCATCAAGCCCATCTGTCTTATTAGCTTGTTTCCGCT >Zma-miR156…	>Aof-miR156c GGGAAAGCAGAAAAGGGTGGAAGAGTAGGAGGAGGAGAACCTGCACTATATGACAGAAGAGAGAGAGCACAGCCCGACACCGGCGAAAAGGGCGTCGCTGTTGCTGGGTCTGGGCTCTCTTATCTTTCTGTCATATACAATATCTACGGTTTCCTTCTCCTCTTTCAAAACCCTAGCTATCATTA >Osa-miR156k TGGAGGAGGATGTCATGGGGGAGGGGGGCAGTTGAGACTTGAGAGTGATGACAGAAGAGAGAGAGCACAACCCGGCAGCAGCGACGACGGCGGTCGCTTCTGCCAGGGCCGTGTGCTCTCTGATCTATCTGTCATTGCCGTCCATCTCGCCACCCCGGCCGTCGTCTCTCCGCCATGGCCATCGAC …	>Ppt-miR529a CGGTTCTGTATGGTTCACGTCATAAACTCCCCTTTTCTACATTCAAGCCGGGTTTCGAAGAGAGAGAGCACAGCCCTGGACTTTTCTCATGTGACCGATTTTAGCGGTACATGGTGCACTGTCATCGGGCTGTTCTCTCTCTCTTCTAGACCCTACTTGGATGTGTTTCTACTGCGAATGATCGTGTCGTGTTCTTTCAGAAT >Ppt-miR529g GGCATTTTGGCTCACGACACCAACTCACCTTTTTCTACATTCAAGCTGGGGTTCGAAGAGAGAGAGCACAGTCCCAGACTTTTCACTCACGACCACTTTGAGTGTCTTATGGTGAACAGTAGTCGGGCTGTACTCTCTCTTTTCCAGTCCCTACTCGAATGTGTTTCTA…
