# Supplementary material for: Distinct Evolutionary Profiles and Functions of microRNA156 and microRNA529 in Land Plants
Source: Int J Mol Sci. 2021 Oct 14;22(20):11100. doi: 10.3390/ijms222011100 (PMC8541648; doi:10.3390/ijms222011100)
Supplement: Supplementary file 1 [file ijms-22-11100-s001.zip › Supplemental/Supplemental table/Supplemental Table 2.xls]

## Sheet: miR529_like miR156s
Supplemental Dataset 2: List of miR156 precursors containing miR529-like sequences.
miRNA	ID	Species	Pre-miR156 sequence	miR156 sequence	miR529-like sequence	Validating Evidence	Reference
Osa-miR156k	MI0001090	Oryza sativa	UGACAGAAGAGAGAGAGCACAACCCGGCAGCAGCGACGACGGCGGUCGCUUCUGCCAGGGCCGUGUGCUCUCUGAUCUAUCUGUCAUUGC	UGACAGAAGAGAGAGAGCAC	AGAAGAGAGAGAGCACAACCC	small RNA-seq	(Jones-Rhoades and Bartel, 2004)
Bdi-miR156j	MI0029151	Brachypodium distachyon	GUGAUGACAGAAGAGAGAGAGCACAACCCAGCACCAGCGUGAAACACCGGCCGUCGGCCCGGUCGCUGAGGCAAGGGCCGUGUGCUCUCUGCUCUCUCUGUCAUGGCCA	UGACAGAAGAGAGAGAGCAC	AGAAGAGAGAGAGCACAACCC	small RNA-seq	(Zhang, et, al., 2009a)
Zma-miR156j	MI0001808	Zea mays	UGACAGAAGAGAGAGAGCACAACCCAGCACCAGCGAGGAAAAGCCUCGCUUCUGCGAGGGCCGUGUGCUCUCUGCUCUCACUGUCAUCGC	UGACAGAAGAGAGAGAGCAC	AGAAGAGAGAGAGCACAACCC	small RNA-seq	(Zhang et al., 2009b)
Aof-miR156c	MI0040561	Asparagus officinalis	CUGCACUAUAUGACAGAAGAGAGAGAGCACAGCCCGACACCGGCGAAAAGGGCGUCGCUGUUGCUGGGUCUGGGCUCUCUUAUCUUUCUGUCAUAUACAAUAU	UGACAGAAGAGAGAGAGCAC	AGAAGAGAGAGAGCACAGCCC	small RNA-seq	(Harkess et al., 2017)
Sbi-miR156d	MI0001548	Sorghum bicolor	UGGACCUCUGGAGUGAGUGAUGACAGAAGAGAGAGAGCACAACCCAGCACCAGCGAGGAGAAGCCUCGCUUCUGCGAGGGCCGUGUGCUCUCUGCUCUCACUGUCAUCGCCGACAGGCCACCCAA	UGACAGAAGAGAGAGAGCAC	AGAAGAGAGAGAGCACAACCC	small RNA-seq	(Zhang et al., 2011)
Gma-miR156b	MI0001790	Glycine max	UGAUGUGAGAUAUCUCAUGUUGACAGAAGAGAGAGAGCACAACCCGGGAAUGGCUAAAGGAGUCUUUGCCUUUGUUGGGAGUGUGCCCUCUCUUCCUCUGUCAUCAUCACAUUCACAUGC	UGACAGAAGAGAGAGAGCAC	AGAAGAGAGAGAGCACAACCC	small RNA-seq	(Wong et al., 2011; Zhai et al., 2011)
Gma-miR156f	MI0016559	Glycine max	AUAUCUCAUGUUGACAGAAGAGAGAGAGCACAACCCGGGAAUGGUUAAAGGAGUCUUUGCCUUUGUUGGGAGUGUGCUCUCUCUUCCUCUGUCAUCAUCACAUUCA	UUGACAGAAGAGAGAGAGCACA	AGAAGAGAGAGAGCACAACCC	small RNA-seq	(Wong et al., 2011; Zhai et al., 2011)
Ppe-miR156b	MI0026057	Prunus persica	UGUUGACAGAAGAAAGAGAGCACAACCCGCCAUUGGCCAAAGAGAUCUUCGCCACUGUUGGGAGUGUGCUCUCUCUUCUUCUGUCAUCA	UGACAGAAGAAAGAGAGCAC	AGAAGAAAGAGAGCACAACCC	small RNA-seq	(Zhu et al., 2012)
Fve-miR156a	MI0036351	Fragaria vesca	GGAUGGUUUAUGAGGAAUUAUGUUGACAGAAGAGAGUGAGCACAACCCCGCAUUGAUGAAAGAGAGCUUUGUCAUUUUUGGGAGUGUGCUCACUCUUCUUCUGUCAGCAUCAUCAACAACACUUAAUCC	UGACAGAAGAGAGUGAGCAC	AGAAGAGAGUGAGCACAACCC	small RNA-seq	(Xia et al., 2015)
Fve-miR156b	MI0036350	Fragaria vesca	UGUUGACAGAAGAGAGUGAGCACAACCCGGCAUUGGUGGAAGAGAGCUUUGUCACUGUUGGGAGUGUGCUCGCUCUUCUUCUGUCAGCA	UGACAGAAGAGAGUGAGCAC	AGAAGAGAGUGAGCACAACCC	small RNA-seq	(Xia et al., 2015)
Fve-miR156c	MI0036352	Fragaria vesca	UGUUGACAGAAGAGAGUGAGCACAACCCCUCAUUGGCGAAAGAGAGCUUUGUCACUGUUGGGAGUGUGCUCACUCUUCUUCUGUCAGCA	UGACAGAAGAGAGUGAGCAC	AGAAGAGAGUGAGCACAACCC	small RNA-seq	(Xia et al., 2015)
Ath-miR156h	MI0001083	Arabidopsis thaliana	AUGAAAAAUGUUGACAGAAGAAAGAGAGCACAACCUGGGAUUAGCAAAAAGAUAGUUUUGCCCUUGUCGGGAGUGUGCUCUCUUUCCUUCUGCCACCAUCAUUGCG	UGACAGAAGAAAGAGAGCAC	AGAAGAAAGAGAGCACAACCU	small RNA-seq	(Moldovan et al., 2010)
Ahy-miR156a	MI0015332	Arachis hypogaea	GAAGAGAUUAUAAAUGUUGACAGAAGAGAGAGAGCACAACCCGAGAAAUGGUCAAAGAAUCUUUUACCUUUGUUGGGAGUGUGCUCUCUACUCUUCUGUCAUCAUCUUUAUCUUUA	UGACAGAAGAGAGAGAGCAC	AGAAGAGAGAGAGCACAACCC	small RNA-seq	(Zhao et al., 2010)
Ahy-miR156c	MI0015334	Arachis hypogaea	CCUCGAAGAGAUUAUAAAUGUUGACAGAAGAGAGAGAGCACAACCCGAGAAAUGGUCAAAGAAUCUUUUACCUUUGUUGGGAGUGUGCUCUCUACUCUUCUGUCAUCAUCUUUAUCUUUAUUUGUAUGGUAUAGAUCUU	UGACAGAAGAGAGAGAGCAC	AGAAGAGAGAGAGCACAACCC	small RNA-seq	(Zhao et al., 2010)
Ptc-miR156k	MI0002194	Populus trichocarpa	UUAUGCAUGCUGACAGAAGAGAGGGAGCACAACCCUGUAAUAGCUAAAGAGAGUCUUUGCUUUUGUUGGACUGUGCUUUCUCUUCUUCUGUCACCAACCAA	UGACAGAAGAGAGGGAGCAC	AGAAGAGAGGGAGCACAACCC	small RNA-seq	(Xie et al., 2017)
Vvi-miR156a	MI0006485	Vitis vinifera	AGAAAUAUGUUGACAGAAGAGAGGGAGCACAACCCAGCAUCAGCUAAAGACUCUUUGCUUUUCUUGGGAGUGUGCUCUCUCUUCUUCUGUCAUCAUCACACUCC	UGACAGAAGAGAGGGAGCAC	AGAAGAGAGGGAGCACAACCC	small RNA-seq	(Alabi et al., 2012)
Mdm-miR156t	MI0022990	Malus domestica	AUGUUGACAGAAGAGAGAGAGCACAACCCGCCAUCGGCUAAGGAGAGUCUUUACCGUUGC UGGGAGUGUGCUUUCUCYUCYUCUGUCAUCAU	UUGACAGAAGAGAGAGAGCAC	AGAAGAGAGAGAGCACAACCC	small RNA-seq	(Xia et al., 2012)
Mdm-miR156u	MI0022991	Malus domestica	AUGUUGACAGAAGAGAGAGAGCACAACCCGCCAUCGGCUAAGGAGAGUCUUUACGUUGCU GGGAGUGUGCUUUCUCUUCUUCUGUCAUCAU	UUGACAGAAGAGAGAGAGCAC	AGAAGAGAGAGAGCACAACCC	small RNA-seq	(Xia et al., 2012)
Mdm-miR156v	MI0022992	Malus domestica	AUGUUGACAGAAGAGAGAGAGCACAACCCGCCAUCGGCUAAGGAGAGUCUUUACGUUGCU GGGAGUGUGCUUUCUCUUCUUCUGUCAUCAU	UUGACAGAAGAGAGAGAGCAC	AGAAGAGAGAGAGCACAACCC	small RNA-seq	(Xia et al., 2012)
Mdm-miR156w	MI0022993	Malus domestica	UGUUGACAGAAGAGAGAGAGCACAACCCRCCAUCGGCUAAAGAGAGUCUUUUCCGUUGUU GGGAGUGUGCUCUCUUUUCUUCUGUCAUCA	UUGACAGAAGAGAGAGAGCAC	AGAAGAGAGAGAGCACAACCC	small RNA-seq	(Xia et al., 2012)
Mes-miR156k	MI0024217	Manihot esculenta	UGUUGACAGAAGAGAGAGAGCACAACCCGCCAUUGGCUGAAGAGAGUCUUUACUUUUGUU GGGAGUGUGCUCUCCCGUCUUCUGUCAUCA	UUGACAGAAGAGAGAGAGCAC	AGAAGAGAGAGAGCACAACCC	small RNA-seq	(Khatabi et al., 2016)
Csi-miR156f	MI0039619	Citrus sinensis	GGUAACUUGCUUAACUAUGAACUUGGUUCGAUGACAGAAGAGAGAGAGUACAACCCGCCA UUAGCUAAAGAGUCUUUGCUUUUGUUGGGAGUGUGCUCUCUCUUCUCCUGUCAUUGAGUU AUUUUUAUUUGUCAUUUAAUUAUUUG	AUGACAGAAGAGAGAGAGUAC	AGAAGAGAGAGAGUACAACCC	small RNA-seq	(Taylor et al., 2017)
References
Alabi OJ, Zheng Y, Jagadeeswaran G, et al. (2012). High-throughput sequence analysis of small RNAs in grapevine (Vitis vinifera L.) affected by grapevine leafroll disease. Molecular Plant Pathology 13, 1060-1076.
Harkess A, Zhou JS, Xu CY, et al. (2017). The asparagus genome sheds light on the origin and evolution of a young Y chromosome. Nature Communications 8, 1279.
Jones-Rhoades MW, and Bartel DP. (2004). Computational identification of plant microRNAs and their targets, including a stress-induced miRNA. Molecular Cell 14, 787-799.
Khatabi B, Arikit S, Xia R, et al. (2016). High-resolution identification and abundance profiling of cassava (Manihot esculenta Crantz) microRNAs. BMC Genomics 17, 85.
Moldovan D, Spriggs A, Yang J, et al. (2010). Hypoxia-responsive microRNAs and trans-acting small interfering RNAs in Arabidopsis. Journal of Experimental Botany 61, 165-177.
Taylor RS, Tarver JE, Foroozani A and Donoghue PCJ. (2017), MicroRNA annotation of plant genomes − Do it right or not at all. BioEssays 39, 1600113.
Wong CE, Zhao YT, Wang XJ, et al. (2011). MicroRNAs in the shoot apical meristem of soybean. Journal of Experimental Botany 62, 2495-2506.
Xia R, Ye SQ, Liu ZR, et al. (2015). Novel and recently evolved microRNA clusters regulate expansive F-BOX gene networks through phased small interfering RNAs in wild diploid strawberry. Plant Physiology 169, 594-.
Xia R, Zhu H, An Y, et al. (2012) Apple miRNAs and tasiRNAs with novel regulatory networks. Genome Biology 13, R47.
Xie JB, Yang XH, Song YP, et al. (2017). Adaptive evolution and functional innovation of Populus-specific recently evolved microRNAs. New Phytologist 213, 206-219.
Zhai JX, Jeong DH, De Paoli E, et al. (2011). MicroRNAs as master regulators of the plant NB-LRR defense gene family via the production of phased, trans-acting siRNAs. Gene and Development 25, 2540-2553.
Zhang L, Zheng Y, Jagadeeswaran G, et al. (2011). Identification and temporal expression analysis of conserved and novel microRNAs in Sorghum. Genomics 98, 460-468.
Zhang JY, Xu YY, Huan Q, and Chong K. (2009a). Deep sequencing of Brachypodium small RNAs at the global genome level identifies microRNAs involved in cold stress response. BMC Genomics 10, 449.
Zhang LF, Chia JM, Kumari S, et al. (2009b). A genome-wide characterization of microRNA genes in maize. Plos Genetics 5, 449.
Zhao CZ, Xia H, Frazier TP, et al. (2010). Deep sequencing identifies novel and conserved microRNAs in peanuts (Arachis hypogaea L.). BMC Plant Biology 10, 3.
Zhu H, Xia R, Zhao BY, et al. (2012). Unique expression, processing regulation, and regulatory network of peach (Prunus persica) miRNAs. BMC Plant Biology 12, 149-149.

## Sheet: aqc-miR529 & far-miR529
Supplemental Dataset 2: List of miR156 precursors containing miR529-like sequences.
miRNA	ID	Species	Pre-miRNA	miRNA sequence
Aqc-miR529	MI0012110	Aquilegia caerulea	AGAGAUGAGAGAUAUGUUGACAGAAGAGAGAGAGCACAACCCAUCAUCAGCUAAAGAGAGUCUUUUCUUUUGUUGGGAGUGUGCUCUUUGCUCUUCUGUCAUCAUCACCAAAUCUCUCUCUCUCU	AGAAGAGAGAGAGCACAACCC
Far-miR529	MI0016614	Festuca arundinacea	UGGUCGUGGCUGGCACCGUGGGUGGUGGUAUCCCAUGGCUGAGUACUUGACAGAAGAGAGAGAGCACAGCUUGAGUCGGCGGCGACCCCUGUGAGACACCCGCCUGGAGGGAGCUCUGGA	AGAAGAGAGAGAGCACAGCUU
