# Supplementary material for: Distinct Evolutionary Profiles and Functions of microRNA156 and microRNA529 in Land Plants
Source: Int J Mol Sci. 2021 Oct 14;22(20):11100. doi: 10.3390/ijms222011100 (PMC8541648; doi:10.3390/ijms222011100)
Supplement: Supplementary file 1 [file ijms-22-11100-s001.zip › Supplemental/Supplemental table/Supplemental Table 6.xls]

## Sheet: Maize targets
Supplemental Dataset 6: Homologs of miR156- or miR529-specific targets in B. distachyon, O. sativa, Z. mays and M. polymorpha.
ID_B73 RefGen_v4	ID_B73 RefGen_v3	Webstie (orthologs)	Gene_family	Orthologs in O. sativa	ID_MSU Rice Genome Annotation Project	Orthologs in B. distachyon	ID_Phytozome
Zm00001d006451	GRMZM2G113779	https://www.maizegdb.org/gene_center/gene/GRMZM2G113779	ZmSBP13	OsSPL13	LOC_Os07g32170	BdSBP13	Bradi1g26720
Zm00001d021573	GRMZM2G067624	https://www.maizegdb.org/gene_center/gene/GRMZM2G067624	ZmSBP29	OsSPL13	LOC_Os07g32170	BdSBP13	Bradi1g26720
Zm00001d033535	GRMZM2G028379	https://www.maizegdb.org/gene_center/gene/GRMZM2G028379	Cox19 (CHCH domain)	CHCH domain	LOC_Os03g48080	CHCH domain	Bradi1g12230
Zm00001d033537	GRMZM2G031501	https://www.maizegdb.org/gene_center/gene/GRMZM2G031501	Cox19 (CHCH domain)	CHCH domain	LOC_Os03g48080	CHCH domain	Bradi1g12230

## Sheet: Liverwort targets
Supplemental Dataset 6: Homologs of miR156- or miR529-specific targets in B. distachyon, O. sativa, Z. mays and M. polymorpha.	Supplemental Dataset 6: Homologs of miR156- or miR529-specific targets in B. distachyon, O. sativa, Z. mays and M. polymorpha.	Supplemental Dataset 6: Homologs of miR156- or miR529-specific targets in B. distachyon, O. sativa, Z. mays and M. polymorpha.	Supplemental Dataset 6: Homologs of miR156- or miR529-specific targets in B. distachyon, O. sativa, Z. mays and M. polymorpha.	Supplemental Dataset 6: Homologs of miR156- or miR529-specific targets in B. distachyon, O. sativa, Z. mays and M. polymorpha.	Supplemental Dataset 6: Homologs of miR156- or miR529-specific targets in B. distachyon, O. sativa, Z. mays and M. polymorpha.	Supplemental Dataset 6: Homologs of miR156- or miR529-specific targets in B. distachyon, O. sativa, Z. mays and M. polymorpha.	Supplemental Dataset 6: Homologs of miR156- or miR529-specific targets in B. distachyon, O. sativa, Z. mays and M. polymorpha.	Supplemental Dataset 6: Homologs of miR156- or miR529-specific targets in B. distachyon, O. sativa, Z. mays and M. polymorpha.	Supplemental Dataset 6: Homologs of miR156- or miR529-specific targets in B. distachyon, O. sativa, Z. mays and M. polymorpha.	Supplemental Dataset 6: Homologs of miR156- or miR529-specific targets in B. distachyon, O. sativa, Z. mays and M. polymorpha.	Supplemental Dataset 6: Homologs of miR156- or miR529-specific targets in B. distachyon, O. sativa, Z. mays and M. polymorpha.	Supplemental Dataset 6: Homologs of miR156- or miR529-specific targets in B. distachyon, O. sativa, Z. mays and M. polymorpha.	Supplemental Dataset 6: Homologs of miR156- or miR529-specific targets in B. distachyon, O. sativa, Z. mays and M. polymorpha.	Supplemental Dataset 6: Homologs of miR156- or miR529-specific targets in B. distachyon, O. sativa, Z. mays and M. polymorpha.	Supplemental Dataset 6: Homologs of miR156- or miR529-specific targets in B. distachyon, O. sativa, Z. mays and M. polymorpha.	Supplemental Dataset 6: Homologs of miR156- or miR529-specific targets in B. distachyon, O. sativa, Z. mays and M. polymorpha.	Supplemental Dataset 6: Homologs of miR156- or miR529-specific targets in B. distachyon, O. sativa, Z. mays and M. polymorpha.	Supplemental Dataset 6: Homologs of miR156- or miR529-specific targets in B. distachyon, O. sativa, Z. mays and M. polymorpha.	Supplemental Dataset 6: Homologs of miR156- or miR529-specific targets in B. distachyon, O. sativa, Z. mays and M. polymorpha.	Supplemental Dataset 6: Homologs of miR156- or miR529-specific targets in B. distachyon, O. sativa, Z. mays and M. polymorpha.	Supplemental Dataset 6: Homologs of miR156- or miR529-specific targets in B. distachyon, O. sativa, Z. mays and M. polymorpha.	Supplemental Dataset 6: Homologs of miR156- or miR529-specific targets in B. distachyon, O. sativa, Z. mays and M. polymorpha.	Supplemental Dataset 6: Homologs of miR156- or miR529-specific targets in B. distachyon, O. sativa, Z. mays and M. polymorpha.	Supplemental Dataset 6: Homologs of miR156- or miR529-specific targets in B. distachyon, O. sativa, Z. mays and M. polymorpha.	Supplemental Dataset 6: Homologs of miR156- or miR529-specific targets in B. distachyon, O. sativa, Z. mays and M. polymorpha.	Supplemental Dataset 6: Homologs of miR156- or miR529-specific targets in B. distachyon, O. sativa, Z. mays and M. polymorpha.	Supplemental Dataset 6: Homologs of miR156- or miR529-specific targets in B. distachyon, O. sativa, Z. mays and M. polymorpha.	Supplemental Dataset 6: Homologs of miR156- or miR529-specific targets in B. distachyon, O. sativa, Z. mays and M. polymorpha.	Supplemental Dataset 6: Homologs of miR156- or miR529-specific targets in B. distachyon, O. sativa, Z. mays and M. polymorpha.	Supplemental Dataset 6: Homologs of miR156- or miR529-specific targets in B. distachyon, O. sativa, Z. mays and M. polymorpha.	Supplemental Dataset 6: Homologs of miR156- or miR529-specific targets in B. distachyon, O. sativa, Z. mays and M. polymorpha.	Supplemental Dataset 6: Homologs of miR156- or miR529-specific targets in B. distachyon, O. sativa, Z. mays and M. polymorpha.	Supplemental Dataset 6: Homologs of miR156- or miR529-specific targets in B. distachyon, O. sativa, Z. mays and M. polymorpha.	Supplemental Dataset 6: Homologs of miR156- or miR529-specific targets in B. distachyon, O. sativa, Z. mays and M. polymorpha.	Supplemental Dataset 6: Homologs of miR156- or miR529-specific targets in B. distachyon, O. sativa, Z. mays and M. polymorpha.	Supplemental Dataset 6: Homologs of miR156- or miR529-specific targets in B. distachyon, O. sativa, Z. mays and M. polymorpha.	Supplemental Dataset 6: Homologs of miR156- or miR529-specific targets in B. distachyon, O. sativa, Z. mays and M. polymorpha.	Supplemental Dataset 6: Homologs of miR156- or miR529-specific targets in B. distachyon, O. sativa, Z. mays and M. polymorpha.	Supplemental Dataset 6: Homologs of miR156- or miR529-specific targets in B. distachyon, O. sativa, Z. mays and M. polymorpha.	Supplemental Dataset 6: Homologs of miR156- or miR529-specific targets in B. distachyon, O. sativa, Z. mays and M. polymorpha.	Supplemental Dataset 6: Homologs of miR156- or miR529-specific targets in B. distachyon, O. sativa, Z. mays and M. polymorpha.	Supplemental Dataset 6: Homologs of miR156- or miR529-specific targets in B. distachyon, O. sativa, Z. mays and M. polymorpha.	Supplemental Dataset 6: Homologs of miR156- or miR529-specific targets in B. distachyon, O. sativa, Z. mays and M. polymorpha.	Supplemental Dataset 6: Homologs of miR156- or miR529-specific targets in B. distachyon, O. sativa, Z. mays and M. polymorpha.	Supplemental Dataset 6: Homologs of miR156- or miR529-specific targets in B. distachyon, O. sativa, Z. mays and M. polymorpha.	Supplemental Dataset 6: Homologs of miR156- or miR529-specific targets in B. distachyon, O. sativa, Z. mays and M. polymorpha.	Supplemental Dataset 6: Homologs of miR156- or miR529-specific targets in B. distachyon, O. sativa, Z. mays and M. polymorpha.	Supplemental Dataset 6: Homologs of miR156- or miR529-specific targets in B. distachyon, O. sativa, Z. mays and M. polymorpha.	Supplemental Dataset 6: Homologs of miR156- or miR529-specific targets in B. distachyon, O. sativa, Z. mays and M. polymorpha.
ID	Annotation	Cleavage by miRNA	Organsim		References	Homologs in O. sativa	Homologs in B. distachyon	Homologs in Z. mays
LW1323	MYB/SANT-like DNA-binding domain	miR529	M. polymorpha	Degradome-seq	(Shen et al., 2016)	None	None	None
LW7434	Enoyl-CoA Hydratase 2	miR529	M. polymorpha	Degradome-seq	(Shen et al., 2016)	LOC_Os03g19680	Bradi1g64320	Zm00001d028909
LW8291	MYB Domain	miR529	M. polymorpha	Degradome-seq	(Shen et al., 2016)	LOC_Os04g39470	Bradi5g13041	Zm00001d025664
LW2562	Homeodomain-like superfamily protein	miR529	M. polymorpha	Degradome-seq	(Shen et al., 2016)	LOC_Os06g35140	Bradi3g09180	Zm00001d037015
LW1256	Leucine-rich repeats(LRRs)	miR529	M. polymorpha	Degradome-seq	(Shen et al., 2016)	None	None	None
LW268	F-box-like	miR529	M. polymorpha	Degradome-seq	(Shen et al., 2016)	LOC_Os01g17390	Bradi2g10870	Zm00001d040477
LW2626	Translation initiation factor 2 (eIF-2)	miR529	M. polymorpha	Degradome-seq	(Shen et al., 2016)	LOC_Os05g51500	Bradi4g43530	Zm00001d009749
References
Shen B, Althoff F, Su G, et al. 2016. Identification of miRNAs and their targets in the liverwort Marchantia polymorpha by integrating RNA-Seq and degradome analyses. Plant and Cell Physiology 57, 339-358.
[truncated: 206 more columns]
