# Supplementary material for: Distinct Evolutionary Profiles and Functions of microRNA156 and microRNA529 in Land Plants
Source: Int J Mol Sci. 2021 Oct 14;22(20):11100. doi: 10.3390/ijms222011100 (PMC8541648; doi:10.3390/ijms222011100)
Supplement: Supplementary file 1 [file ijms-22-11100-s001.zip › Supplemental/Supplemental table/Supplemental Table 5.xls]

## Sheet: sRNA_seq
Supplemental Dataset 5: NCBI accession numbers of sRNA-seq data.
Organism	Tissue	GEO	Reference
Oryza sativa	panicle	GSM816731 & GSM816732	(Jeong et al., 2011)
Oryza sativa	shoot	GSM816718 & GSM816719	(Jeong et al., 2011)
Brachypodium distachyon	young spike (reproductive)	GSM406302	(Wei et al., 2009)
Brachypodium distachyon	root, shoot, leaf (vegetative)	GSM406303	(Wei et al., 2009)
Physcomitrella patens	7 day wild-type protonemata	GSM115095	(Axtell et al., 2007)
Physcomitrella patens	60 day Gametophores and Sporophytes	GSM115097	(Axtell et al., 2007)
Zea mays	tassel	GSM448857	(Zhang et al., 2009)
Zea mays	seedling	GSM448856	(Zhang et al., 2009)
Sorghum Bicolor	spikelets with >1.2 mm anthers	GSM4478550 & GSM4478551	None
Sorghum Bicolor	leaf	GSM4478609 & GSM4478610	None
References
Axtell MJ, Snyder JA, Bartell DP. 2007. Common functions for diverse small RNAs of land plants. Plant Cell 19: 1750-1769.
Jeong DH, Park S, Zhai J, and et al. 2011. Massive analysis of rice small RNAs: mechanistic implications of regulated microRNAs and variants for differential target RNA cleavage. Plant Cell 23: 4185-4207.
Wei B, Cai T, Zhang R, and et al. 2009. Novel microRNAs uncovered by deep sequencing of small RNA transcriptomes in bread wheat (Triticum aestivum L.) and Brachypodium distachyon (L.) Beauv. Functional & Integrative Genomics 9: 499.
Zhang LF, Chia JM, Kumari S, and et al. 2009. A genome-wide characterization of microRNA genes in maize. Plos Genetics 5: e1000716.
