# Supplementary material for: Distinct Evolutionary Profiles and Functions of microRNA156 and microRNA529 in Land Plants
Source: Int J Mol Sci. 2021 Oct 14;22(20):11100. doi: 10.3390/ijms222011100 (PMC8541648; doi:10.3390/ijms222011100)
Supplement: Supplementary file 1 [file ijms-22-11100-s001.zip › Supplemental/Supplemental table/Supplemental Table 4.xls]

## Sheet: miR529
Supplemental Dataset 4: Prediction of miR529 and miR156 in land plants.
Major Group	Species	miR529	Mature sequence	Mature Locus	20 bp-miR529-5p/loop/miR529-3p-20 bp	Database （last accessed August 30, 2021）	Validating Evidence	References
Hornworts	Anthoceros angustus	Aan-miR529	AGAAGAGAGAGAGCACAGCCC	MU008155.1_1577434	CCTCCACCGAACATGGAGTGAGAAGAGAGAGAGCACAGCCCCTTGCTGTCCTGTTTCCTGACGCTGCGGAAGCTTGTGGGAAGGCCGAATTCTATAGGGCTGTGCCCCCTCTCTTCTCGCGCCGTGTTGTGTGTGCATTCACGACTGCTTCG	NCBI(https://blast.ncbi.nlm.nih.gov/Blast.cgi)	none
Liverworts	Marchantia polymorpha	Mpo-miR529a	AGAAGAGAGAGAGUACAGCCC	scaffold_6_180548	CGCACATGAATGATGGCAGCAGAAGAGAGAGAGTACAGCCCCTTGTCACTTGTGGCTTTCCCTTGTGCGCATGACATCAGTCGACACACGGGCTGTACCCTCTCTCTTCGACTGCCGCCTTTTATGTAATGT	Phytozome (https://phytozome.jgi.doe.gov/pz/portal.html)	none
Liverworts	Marchantia polymorpha	Mpo-miR529b	AGAAGAGAGAGAGCACAGCCC	scaffold_6_180721	TATTTACGAATGGTGGAAGAAGAAGAGAGAGAGCACAGCCCTGTGTTCACGACCACTGACTGGTCCTGCTTGGCTGTGCCCTCTCTCTTCCACTGCCGGCATCCGTGATCTTC	Phytozome (https://phytozome.jgi.doe.gov/pz/portal.html)	sRNA-seq	(Tsuzuki, et, al., 2016)
Liverworts	Marchantia polymorpha	Mpo-miR529c	AGAAGAGAGAGAGCACAGCCU	scaffold_6_217573	AGAGCACCAAAGCCGTTACCAGAAGAGAGAGAGCACAGCCTTTGCCGTCTCTCCCGCTTCAGCCTGGGGCTTGACAACTGGGGCTGTGCTATCCCTCTTCTGCTGCCGGATTTGTTGCATGTT	Phytozome (https://phytozome.jgi.doe.gov/pz/portal.html)	sRNA-seq	(Tsuzuki, et, al., 2016)
Liverworts	Marchantia inflexa	Min-miR529a	AGAAGAGAGAGAGUACAGCCC	QLSQ01041498.1_90416	GCACATGAATGATGGCAGCAGAAGAGAGAGAGTACAGCCCCTCGTCATTTGCGCTGCTTGTCTTGTGCATGAGATCAGTTGATACACGGGCTGTACCCTCCCTTTTCGACTGCCGCCTTTGATGTATTT	NCBI(https://blast.ncbi.nlm.nih.gov/Blast.cgi)	none
Liverworts	Marchantia inflexa	Min-miR529b	AGAAGAGAGAGAGCACAGCCC	QLSQ01041498.1_90584	TCTTACGAATGGTGGAAGGAGAAGAGAGAGAGCACAGCCCTGTGCTCATGACTACTGCTTTGTCATGCTTGGCTGTGCCCCCTCTCTTCCACTGCCGGCATCCGTGAT	NCBI(https://blast.ncbi.nlm.nih.gov/Blast.cgi)	none
Liverworts	Marchantia inflexa	Min-miR529c	AGAAGAGAGAGAGCACAGCCU	QLSQ01041498.1_106221	GAGCACCAAAGCCGTTACC AGAAGAGAGAGAGCACAGCCTTTGCTGACTCCTCCTGTTGAGCCCGGGTTGACAACTGGGGCTGTGCTATCCCTCTTCTGC TGCCGGATTTGTTGCATGT	NCBI(https://blast.ncbi.nlm.nih.gov/Blast.cgi)	none
Moss	Sphagnum fallax	Sfa-miR529a	AGAAGAGAGAGAGUACAGCCC	super_149_295207	CTTTCACCCAAGTTGGGATCAGAAGAGAGAGAGTACAGCCCCTCGATCTAGCCATGGTTGTGTAGCCACTGCACTCCTCATGATGCGGGCTGTGCCCACTCTCTTCTTGTGCCGGCTTGGGTGCATAAT	Phytozome (https://phytozome.jgi.doe.gov/pz/portal.html)	none
Moss	Sphagnum fallax	Sfa-miR529b	AGAAGAGAGAGAGUACAGCCC	super_195_194160	CTTTCACCCAAGATGGGATCAGAAGAGAGAGAGTACAGCCCTCGAACCATTGGTTTTGCAGCCAACACATCATCATGTGCAGGGGCTGTGCCCTCTCTCTTCTTGTGCCGACTTGGGTGCATAAA	Phytozome (https://phytozome.jgi.doe.gov/pz/portal.html)	none
Moss	Sphagnum fallax	Sfa-miR529c	CGAAGAGAGAGAGCACAGUCC	super_54_1055572	TCGACAGAGATGTATGGAGTCGAAGAGAGAGAGCACAGTCCTGGAGATGAATACAAGCCGGCGGCAGGTCCAACGCATGCTTGCATGCATGCCCTGCTCCTCCTCTCGCGGGGGTTGTGCTCTCTCTCTTCTAGTCCCGACTTCGCTGTGTTAT	Phytozome (https://phytozome.jgi.doe.gov/pz/portal.html)	none
Moss	Sphagnum fallax	Sfa-miR529d	CGAAGAGAGAGAGCACAGCCC	super_54_1055804	TCGACAGCAATGTAGGGAGTCGAAGAGAGAGAGCACAGCCCCAGATTACCACAGGCCACGAGCTACAGGTTTCACGCATGCTCGCGTGCATGTCGACATGCTCTCGGGATGTGCTCTCTCTCTTCTAGTCCCGACTTCGCTGTGTAGC	Phytozome (https://phytozome.jgi.doe.gov/pz/portal.html)	none
Moss	Sphagnum fallax	Sfa-miR529e	CGAAGAGAGAGAGCACAGCCC	super_54_1056036	TCTACGGCGATGCAGGGACTCGAAGAGAGAGAGCACAGCCCCAGAGGCCGCCGACATGGAGTGCATGCTCGTGTGCATGCCGGCGTGCTCTCGGGATGTGCTCTCTCTCTTCTAGTCCCGACTTCGCTGTGTACT	Phytozome (https://phytozome.jgi.doe.gov/pz/portal.html)	none
Moss	Sphagnum fallax	Sfa-miR529f	AGAAGAGAGAGAGCACAGCCC	super_97_663594	CTTTCACCCCCGCCGGAATCAGAAGAGAGAGAGCACAGCCCTCAAACTAGACTAGACTACTCTGTGCTCTACTAGATTGCAAATGAGCACTCAAACAAACAAACGATATCAAATGCATCATCATCATCATCATCATCATCATTCATCAGGGCTGTGCTCCCTCTCTTCTTGTTCCGACCTGGGTGCAGCA	Phytozome (https://phytozome.jgi.doe.gov/pz/portal.html)	none
Moss	Physcomitrella patens	Ppt-miR529a	CGAAGAGAGAGAGCACAGCCC	Chr23_8764900	TCTACATTCAAGCCGGGTTTCGAAGAGAGAGAGCACAGCCCTGGACTTTTCTCATGTGACCGATTTTAGCGGTACATGGTGCACTGTCATCGGGCTGTTCTCTCTCTCTTCTAGACCCTACTTGGATGTGTTTC	Phytozome (https://phytozome.jgi.doe.gov/pz/portal.html)	sRNA-seq	(Axtell, et, al., 2007), miRNEST 2.0 (http://rhesus.amu.edu.pl/mirnest/copy/)
Moss	Physcomitrella patens	Ppt-miR529b	CGAAGAGAGAGAGCACAGCCC	Chr20_13887913	ACTACACCCAAGCCGGGATTCGAAGAGAGAGAGCACAGCCCGTAACTTTCACTAAAGACCACTTATTGTGGTTCATTGGAGATTTGATGTCGGGCTGTGCTCTCTCTTTTCCAGTCCCTACTCGGATGTGTCGC	Phytozome (https://phytozome.jgi.doe.gov/pz/portal.html)	sRNA-seq	(Axtell, et, al., 2007), miRNEST 2.0 (http://rhesus.amu.edu.pl/mirnest/copy/)
Moss	Physcomitrella patens	Ppt-miR529c	CGAAGAGAGAGAGCACAGCCC	Chr10_14598263	ACTACATCCAAGCCAGGATTCGAAGAGAGAGAGCACAGCCCCGTTACTTTTGCTGAAAGAATACTTCCTGTGATCCATTGGGAATTTGATGTTGGGCTGTGCTCTCTCTTTTCCAGTCCCTACCTGGATGTGCTGC	Phytozome (https://phytozome.jgi.doe.gov/pz/portal.html)	sRNA-seq	(Axtell, et, al., 2007), miRNEST 2.0 (http://rhesus.amu.edu.pl/mirnest/copy/)
Moss	Physcomitrella patens	Ppt-miR529d	AGAAGAGAGAGAGCACAGCCC	Chr20_13887691	TTCTCACCCTCGTTGGGATCAGAAGAGAGAGAGCACAGCCCGATGTCCAATGTTCAGGTCGAATGGGCTGTGCTCTCTCTCTTCTTGCTCCAACTTGGGTGCTACAC	Phytozome (https://phytozome.jgi.doe.gov/pz/portal.html)	sRNA-seq	(Axtell, et, al., 2007), miRNEST 2.0 (http://rhesus.amu.edu.pl/mirnest/copy/)
Moss	Physcomitrella patens	Ppt-miR529e	AGAAGAGAGAGAGUACAGCCC	Chr23_8765101	TACTCACTCATGCTGGGATCAGAAGAGAGAGAGTACAGCCCAAGAGCAACCGCTTAGTTGGAATGGGCTGTGCTCTCTCTCTTCTGGTTCCAACCTGAGTGCATGTC	Phytozome (https://phytozome.jgi.doe.gov/pz/portal.html)	sRNA-seq	(Axtell, et, al., 2007), miRNEST 2.0 (http://rhesus.amu.edu.pl/mirnest/copy/)
Moss	Physcomitrella patens	Ppt-miR529f	AGAAGAGAGAGAGUACAGCCC	Chr24_1644001	TTCTCACTCATGCTGGGATCAGAAGAGAGAGAGTACAGCCCAACGGCCGATGTTCAGTTGGAACGGGCTGTGCTCTCTCTCTTCTTGTTCCAACCTGGGTGCATTTC	Phytozome (https://phytozome.jgi.doe.gov/pz/portal.html)	sRNA-seq	(Axtell, et, al., 2007), miRNEST 2.0 (http://rhesus.amu.edu.pl/mirnest/copy/)
Moss	Physcomitrella patens	Ppt-miR529g	CGAAGAGAGAGAGCACAGUCC	Chr24_1643761	TCTACATTCAAGCTGGGGTTCGAAGAGAGAGAGCACAGTCCCAGACTTTTCACTCACGACCACTTTGAGTGTCTTATGGTGAACAGTAGTCGGGCTGTACTCTCTCTTTTCCAGTCCCTACTCGAATGTGTTTC	Phytozome (https://phytozome.jgi.doe.gov/pz/portal.html)	sRNA-seq	(Axtell, et, al., 2007), miRNEST 2.0 (http://rhesus.amu.edu.pl/mirnest/copy/)
Lycophytes	Selaginella moellendorffii	none	none	none	none	Phytozome (https://phytozome.jgi.doe.gov/pz/portal.html)	none
Ferns	Salvinia cucullata	Scu-miR529a	CGAAGAGAGAGAGCACAGCCC	Sacu_v1.1_s0018_780585	CTAGGCACTGTTGTAGCTGCCGAAGAGAGAGAGCACAGCCCTAATTTACTCTGCTAATTACGTACTATAATTAAGCCTCTGATCAAGAGGATATATATATATATATATATACATATATATTGCCTTAATCCAGTTGTAATTAGTTAATTCAAGATATATATACATAAATTAAAACTGATATAAGATCATTGTGAATAAATTTCGAAGAAATTAAGATGACAGAATTGATATATATAATATACAGCTAGCTAGGGCTGTGCTCTCTCTCTTCCGCAACTGCAATACGCGCCGTAA	Salvinia genome v1.1(https://www.fernbase.org/)	sRNA-seq	(You, et, al., 2017)
Ferns	Salvinia cucullata	Scu-miR529b	AGAAGAGAGAGAGCACAGCCC	Sacu_v1.1_s0001_3619753	CTTTTGCAATGTTCAGCTGCAGAAGAGAGAGAGCACAGCCCCAGCCTTCTAAACTACAGGAGGGGCTAACGTTTAGCGCACACAGTTCTTCGATTTTTGCGTAGGGCTGTGCCAACTCTCTTCTGCTGCTGAAACAATGCTCCATC	Salvinia genome v1.1(https://www.fernbase.org/)	sRNA-seq	(You, et, al., 2017)
Ferns	Salvinia cucullata	Scu-miR529c	AGAAGAGAGAGAGCACAGCCC	Sacu_v1.1_s0110_349571	CTTCGACTTGAGCCAGGGGCAGAAGAGAGAGAGCACAGCCCTCTTTGCTTTGCTTGACATTGCAAGGAACAGAGGACCTTGTTAATGTGAACCTTATCTTCTTGTCCCATGAGGGCTGTGCTTTCTCTCTTCCGCTGCTGACACCAGTTCGATTC	Salvinia genome v1.1(https://www.fernbase.org/)	sRNA-seq	(You, et, al., 2017)
Ferns	Salvinia cucullata	Scu-miR529d	AGAAGAGAGAGAGCACAGCCC	Sacu_v1.1_s0026_279952	TGCTCTGAAGGCTTCGCCGCAGAAGAGAGAGAGCACAGCCCCCTTCCCCGCCTCCCCCATTATGTTTATATATGAGTCTGGATTCAATTCATTTGAGTTGTTATCATATGTAATTTGTGGCCGCCGGGGGCTGTGCTCTGCTCTCTTCCGCCGCTAAGCACCTCAGATTCG	Salvinia genome v1.1(https://www.fernbase.org/)	sRNA-seq	(You, et, al., 2017)
Ferns	Salvinia cucullata	Scu-miR529e	AGAAGAGAGAGAGCACAGCCU	Sacu_v1.1_s0006_68497	ACATCGTCTGGGTCAGTTGCAGAAGAGAGAGAGCACAGCCTTGTTACTATATGTACAGTATGTATGGATTGTATGCATGTATCTATATATATATATATATATGTATGCAGCTTTGATCTGAAGAACAGTACATGGATAAGAAAGAGGCTAGCTAGCTAGGCTGTGCTCACTCTCTTCCGTTGCTGGCTCCTGGCTTGATT	Salvinia genome v1.1(https://www.fernbase.org/)	sRNA-seq	(You, et, al., 2017)
Ferns	Salvinia cucullata	Scu-miR529f	AGAAGAGAGAGAGCACAGCCG	Sacu_v1.1_s0058_660101	CAACCTGCAACACCAGCAGTAGAAGAGAGAGAGCACAGCCGAGTACCTTGCTCATTCACATGACAGTCTCTTGGCTGTGCTTTCTCTCTTCTCCTCTTGATGTTTTGCAGACTC	Salvinia genome v1.1(https://www.fernbase.org/)	sRNA-seq	(You, et, al., 2017)
Ferns	Ceratopteris richardii	Cri-miR529a	AGAAGAGAGAGAGCACAGCCC	scaffold_50_356431	GAGTGCTGAACGGTTGCTGCAGAAGAGAGAGAGCACAGCCCTATGGCCTATCTTCACGGTCAACAGATTGCCATGTGCTGTGCTCTCTCTCCTCTGTTGCAATCTTTTTGCATGCGA	Phytozome (https://phytozome.jgi.doe.gov/pz/portal.html)
Ferns	Ceratopteris richardii	Cri-miR529b	AGAAGAGAGAGAGCACAGCCU	scaffold_50_726030	ATTATGCTGCTTCTAGACGCAGAAGAGAGAGAGCACAGCCTGCTCGTTGGAAGCTGGAAATGTTTCGTTCTCGATTTCACATTCATGTTTCGTTCTCGATTTCACAGATGAAATGTGTGTTTATATGCCGCGGTTTGGGCTGTGTTCTCTCTCTTCTGCATCTGGGTGCAGCAGCGAGC
Ferns	Ceratopteris richardii	Cri-miR529c	AGAAGAGAGAGAGCACAGCCU	Chr08_124474591	AGTGACTACGAACCAGACGCAGAAGAGAGAGAGCACAGCCTAGCTCAAGACACGAAGCCATACTTGCTCATCTACGTGAGACATCACATAGAGAAGTGTCGCATCTGTGAAATCTTCAAATCTGGGCTGTGTTCTATCTCTTCTGCAGCTGGCCAAAGTCTATCAC
Ferns	Ceratopteris richardii	Cri-miR529d	AGAAGAGAGAGAGCACAGCCC	Chr13_24156173	GAGGACTCCCGCTAAGATGCAGAAGAGAGAGAGCACAGCCCACGAAGCATATCTCGAGATATAATCGAGAAAGATAGAGATAGAGGCAGGAAGTGAAAGAGGGGAAGAAAGAGGCTGTGGGCTGTGCCTCCTCTCTTCTACGACTGAGCGTAGAGTCTCCC
Ferns	Ceratopteris richardii	Cri-miR529e	AGAAGAGGGAGAGCACAGCCC	Chr18_170330560	GACGGCCAATGTCCAGAAGCAGAAGAGGGAGAGCACAGCCCTCTTTCAGAATCCAAGAATGGGGAATGTAAGAAGGAGAGTCATAGGGCTGTGTTTTCCCTCTTCTGTTGCTGGCCTTGGCGGAATCT
Ferns	Ceratopteris richardii	Cri-miR529f	AGAAGAGAGAGAGCACAGCCC	Chr18_170330857	AACGGCCAATGTCTAGAAGCAGAAGAGAGAGAGCACAGCCCTCATGTCGGACCTCAGCAATGGGGGTGTAGGAATGGGAGCAATAGGGTTGTGCTTTCTCTCTTCTGTTACTGGCACTGACGGATATC
Ferns	Ceratopteris richardii	Cri-miR529g	AGAAGAGAGAGAGCGCAGCCC	Chr31_21465451	GAAGCTTCTACGCCAGGAGCAGAAGAGAGAGAGCGCAGCCCCTTTCTGTAGATGACGACACGTTAAAAGGTCCGAGACACGTCTGGGCTGTGCTCTCCCTCCTCTGCCTCTGTGACGATGAAGCAAT
Ferns	Ceratopteris richardii	Cri-miR529h	AGAAGAGAGAGAGCGCAGCCC	Chr36_117030602	GACTTTCTCAAAACAGAAGCAGAAGAGAGAGAGCGCAGCCCATAGCTGTTACTTACCTCCACACTTTATCCTGTCAGTCGTCGATAGAGTAATTTACCAGCAACAGCCCAGGGCTGCGCCCTACCTCCTCTGCCTCTGGTGCTGTAGAGCGAC
Ferns	Ceratopteris richardii	Cri-miR529i	AGAAGAGAGAGAGCACAGCCU	scaffold_380_25458	ACGCTGCTGCATCTAGTCGCAGAAGAGAGAGAGCACAGCCTACTGGTAGGAAGTTGGAGAATTTCTCGATATGTCCATGACATTCTTCGATCGATTGGACAGATGTATGAGATGTGTATGTACATTCTACCGTTTCGGCTGTGTTCTATCTCTTCTGCAGCTGGCTGCCGCTGCAAGT
Ferns	Ceratopteris richardii	Cri-miR529j	AGAAGAGAGAGAGCACAGCCU	scaffold_122_36849	ACGCTGCTGCATCTAGTCGCAGAAGAGAGAGAGCACAGCCTACTGGTAGGAAGTTGGAGAATTTCTCGATATGTCCATGACATTCTTCGATCGATTGGACAGATGTATGAGATGTGTATGTACATTCTACCGTTTCGGCTGTGTTCTATCTCTTCTGCAGCTGGCTGCCGCTGCAAGT
Gymnosperms	Picea abies	Pab-miR529a	AGAAGAGAGAUAGCACAACCU	MA_223341_6325	TCATCGCGGACACTCATAGTAGAAGAGAGATAGCACAACCTCCACATTATCAATATTACTGCTTACTTCTTTATAGGGGAAGAATATTTTCAGGAGAGGTTGTGCTCTCTTTCTTCTTCTGTTGGTCTTCGTGATAAT	Picea abies 1.0(http://congenie.org/)	sRNA-seq	(Xia, et, al., 2015)
Gymnosperms	Picea abies	Pab-miR529b	AGAAGAGAGAUAGCACAACCU	MA_400662_1667	TCATCGCGGACACCCATAGTAGAAGAGAGATAGCACAACCTCCACCTTTTTAATATCCCTTCCTTACTTCTTTGTAGAGGAATAATATTTTCAGGAGAGGGTGTACTATCTTTCTTCTTCTGTTGGTCTTCAGTGATGTT	Picea abies 1.0(http://congenie.org/)	sRNA-seq	(Xia, et, al., 2015)
Gymnosperms	Picea abies	Pab-miR529c	AGAAGAGAGAUAGCACAACCU	MA_9351963_1007	TCATCGCGGACACCCATAGTAGAAGAGAGATAGCACAACCTCCACCTTTTTAATATCCTTCCTTACTTCTTTGTAGAGGAATAATATTTTCAGGAGAGGGTGTACTATCTTTCTTCTTCTGTTGGTCTTCAGTGATGTT	Picea abies 1.0(http://congenie.org/)	sRNA-seq	(Xia, et, al., 2015)
Gymnosperms	Picea abies	Pab-miR529d	CGAAGAGAGAGAGCACCGCCU	MA_177980_1826	GCCTCGCCGGAGTCTTAACCCGAAGAGAGAGAGCACCGCCTCGAATCTTAAACCTGCAATGATCCATGTCACATATTTGGACTGGAGAAGAGGAGGTGCTCTCTCTCTTCACGTTTAGGCGCTTCCGGCGATA	Picea abies 1.0(http://congenie.org/)	sRNA-seq	(Xia, et, al., 2015)
Gymnosperms	Picea abies	Pab-miR529e	AGAAGAGAGAGAGCACAGCCU	MA_12597_9330	TAGCACATAAGACCAACAAAAGAAGAGAGAGAGCACAGCCTCTCATGAAAATATTCTTTGTATATAAAACATAAATGAAGGATTTTCCCAATCCAGGGGCTGTACTCTCTCTCTTCTTCTATAGATGTACGTGATGATA	Picea abies 1.0(http://congenie.org/)	sRNA-seq	(Xia, et, al., 2015)
Gymnosperms	Picea abies	Pab-miR529f	AGAAGAGAGAGAGCACCGCCU	MA_13070_54735	ACCTCGCCAGAGTCTGAACCAGAAGAGAGAGAGCACCGCCTCTCATATTTGATCCATCTCGCATATTTGGAGTGGAGAAGAGGAGGTGCTCTCTCTCTTCACGTTCTGGCGCTTCCGGCGATA	Picea abies 1.0(http://congenie.org/)	sRNA-seq	(Xia, et, al., 2015)
Gymnosperms	Picea abies	Pab-miR529g	AGAAGAGAGAGAGCACCGCCU	MA_17410_36558	GCCTCGCCAGAGTCTGAACCAGAAGAGAGAGAGCACCGCCTCTAATCTTAAACCTGCAATGACCCGTCTTACATATTTGCAGTGGAGAAGAGGAGGTGCTCTCTCTCTTCATGTTCAGGTGATTCCGGCGATA	Picea abies 1.0(http://congenie.org/)	sRNA-seq	(Xia, et, al., 2015)
Gymnosperms	Picea abies	Pab-miR529h	AGAAGAGAGAGAGCACAGCCC	MA_207204_672	TCTTCGTGAAGGTTGGCAGCAGAAGAGAGAGAGCACAGCCCCGCTTTGAACAAAACCAGACTGAAATATCACTGGAGGAGAGGTGCTCTACCTCTTCTTCTCTCGAAATTCCTTGAATTA	Picea abies 1.0(http://congenie.org/)	sRNA-seq	(Xia, et, al., 2015)
Gymnosperms	Picea abies	Pab-miR529i	AGAAGAGAGAGAGCACCGCCU	MA_491793_4642	GCCTCGCCAGAGTCTGAACCAGAAGAGAGAGAGCACCGCCTCTAAGCTTAAACCTGCAATGACCCGTCTTACATATTTGCAGTGGAGAAGAGGAGGTGCTCTCTCTCTTCATGTTCAGGTGATTCCGGCGATA	Picea abies 1.0(http://congenie.org/)	sRNA-seq	(Xia, et, al., 2015)
Gymnosperms	Picea abies	Pab-miR529j	AGAAGAGAGAGAGCACAGCCC	MA_58754_46319	TCTTAGAGAAGGCCGGCAGCAGAAGAGAGAGAGCACAGCCCCTCTTTGAACAAAACGCAGACTGAAATGTCAGTGCAGCAGCGGTGCTCTCTCTCTTCTTCTCTCGAAATTCCTTGAATTA	Picea abies 1.0(http://congenie.org/)	sRNA-seq	(Xia, et, al., 2015)
Gymnosperms	Picea abies	Pab-miR529k	AGAAGAGAGAGAGCACCGCCU	MA_6305555_190	CCCTCGCCAGAGTCTGAACCAGAAGAGAGAGAGCACCGCCTCTAATCTTAAACCTGCAATGATCCATCTTACATATTTGCAGTGGAGAAGAGGAGGTGCTCTCTCTCTTCACGTTCAGGTGTTTTCGGCGATA	Picea abies 1.0(http://congenie.org/)	sRNA-seq	(Xia, et, al., 2015)
Gymnosperms	Picea abies	Pab-miR529l	AGAAGAGAGAGAGCACCGCCU	MA_63628_1861	GCCTCGCCAGAGTCTGAACCAGAAGAGAGAGAGCACCGCCTCTAATCTTAAACCTGCAATGATCCATCTTACATATTTGCAGTGAAGAGGAGGTGCTCTCTCTCTTCACGTTCAGGTGTTTCAGGCAGAT	Picea abies 1.0(http://congenie.org/)	sRNA-seq	(Xia, et, al., 2015)
Gymnosperms	Picea abies	Pab-miR529m	AGAAGAGAGAGAGCACCGCCU	MA_678515_2029	GCCTCGTCGGAGTCTGAACCAGAAGAGAGAGAGCACCGCCTCTCATCTTCAACCTGCATCGATCCACCGGACATATTTCGAGCAGAGAGGAGGAGGTGTTCTCTCTCTTCATGTTCAGGCGCTTCCGGAGATA	Picea abies 1.0(http://congenie.org/)	sRNA-seq	(Xia, et, al., 2015)
Gymnosperms	Picea abies	Pab-miR529n	AGAAGAGAGAGAGCACCGCCU	MA_799732_3290	GCCTCGCCAGAGTCTGAACCAGAAGAGAGAGAGCACCGCCTCTAATCTTAAACCTCCAATGATCCATCTTACATATTTGGAGTGGAGAAGAGGAGGTGCTCTCTCTCTTCACGTTCAGGTGTTTCAGGCGATA	Picea abies 1.0(http://congenie.org/)	sRNA-seq	(Xia, et, al., 2015)
Gymnosperms	Picea abies	Pab-miR529o	AGAAGAGAGAGAGCACCGCCU	MA_804_2634	GCCTCGTCAGAGTCTGAACCAGAAGAGAGAGAGCACCGCCTGTCATCTTAAGCCTGCAATGATCCATGTCACATATTTGGACTGGAGAAGAGGAGGTGCTCTCTCTTTTCACGTTTAGGCGCATCCGGCGAT	Picea abies 1.0(http://congenie.org/)	sRNA-seq	(Xia, et, al., 2015)
Gymnosperms	Picea abies	Pab-miR529p	AGAAGAGAGAGAGUACAUCCU	MA_10215402_938	ATATCACAAAGACCAACAGAAGAAGAGAGAGAGTACATCCTCTCCCTAAAATATCCTCCCCCTAAAAAAGCAAGAAAATATTTTAATAATGCCGGGGCTGTACGCTCTCTCTTCGTCCATGGGTGCAGGTGAAAAAC	Picea abies 1.0(http://congenie.org/)	sRNA-seq	(Xia, et, al., 2015)
Gymnosperms	Thuja plicata	Tpl-miR529a	AGAAGAGAGAGAGCACAGCCC	29379935_90754	TTAACAGCAAGCCCAATGGAAGAAGAGAGAGAGCACAGCCCATTCTGGATTTCTTAGGCAGGAAATGGCAGGCGCCGTACTCTCTCTCTTCTGCTATTTAGAACTTGATGAACT	Phytozome (https://phytozome.jgi.doe.gov/pz/portal.html)
Gymnosperms	Thuja plicata	Tpl-miR529b	AGAAGAGAGAGAGUACAGCCC	29379935_1155864	GGGTCACCAATACTCAGAGGAGAAGAGAGAGAGTACAGCCCTGCAGAGCCTTTTGCAAAGGCTGTACTCTCTCCCTTCTTCCATGAGTCTTCGGTGTTAAT	Phytozome (https://phytozome.jgi.doe.gov/pz/portal.html)
Gymnosperms	Thuja plicata	Tpl-miR529c	AGAAGAGAGAGAGUACAGCCC	29378454_3735065	TTGTCACCAAGACCTCTAGGAGAAGAGAGAGAGTACAGCCCAGTCTTATAGGCTAGCCCAGCTCCATTTTTTCACCAAGGGCTGTACTCTCTTTCTTCTTCTATTAGTCTTAGGTGTTTAT	Phytozome (https://phytozome.jgi.doe.gov/pz/portal.html)
Gymnosperms	Thuja plicata	Tpl-miR529d	AGAAGAGAGAGAGUACAGCCC	29378454_3804264	TTGTCACCAAGACCATGAGGAGAAGAGAGAGAGTACAGCCCAGTCTTAGAGCGTAGCTCAGCTCCCTTTTTTCACCAAGGGCTGTACTCTCCCTCTTCTTCTATTAGTCTTAGGTGTTTAA	Phytozome (https://phytozome.jgi.doe.gov/pz/portal.html)
Gymnosperms	Thuja plicata	Tpl-miR529e	AGAAGAGAGAGAGCACAGCUC	29380118_1263794	GATCAAGAGAGGTCAATGGAAGAAGAGAGAGAGCACAGCTCACAATTGATTATTATCAAAGAGAGCTGTGCTCCTCTCTTCTCTCTGTTAACCTTATCTTTGAA	Phytozome (https://phytozome.jgi.doe.gov/pz/portal.html)
Gymnosperms	Thuja plicata	Tpl-miR529f	AGAAGAGAGAGAGCACAGCUU	29380118_1666506	CTTTCAAAAACATCAACAGCAGAAGAGAGAGAGCACAGCTTTTCTACTTATGACATTTCTATCTCTACTTAAAGAGCAGCTGTGCTCCTCTCTTCTCCTGTTGAATTTATGAGAAAAC	Phytozome (https://phytozome.jgi.doe.gov/pz/portal.html)
Gymnosperms	Thuja plicata	Tpl-miR529g	AGAAGAGAGAGAGCACAGCUU	29380118_1871139	CTTCCATGGATGTCAGAAGCAGAAGAGAGAGAGCACAGCTTCTCCTCTCACCAAATCAAAACCAGTCAGAGAGAAACTGTGCCTCTCTCTTCTTCTATTGCCATTTTGTGGATTT	Phytozome (https://phytozome.jgi.doe.gov/pz/portal.html)
Angiosperm	Amborella trichopoda	Atr-miR529	AGAAGAGAGAGAGCACAGCUC	AmTr_v1.0_scaffold00021_6061252	GTGTTCAAGGAGACTACTGGAGAAGAGAGAGAGCACAGCTCTTTGTGAGAACACACATACACACACATGCACAGCTCGTATAGGAGTGAAACACACCATGAACACGCCCCGCCCCGCCCCGCCCCATGAATAAAGGTTTCTCACACAGGAGCTGTGCTATCTCTCTTCTCCACTAGACCCCCACCATCT	Phytozome (https://phytozome.jgi.doe.gov/pz/portal.html)	none
Angiosperm	Nymphaea colorata	Nco-miR529	AGAAGAGAGAGAGUACAGCCC	NC_045139.1_9131502	TCATCATCATGGCCAATGGGAGAAGAGAGAGAGTACAGCCCTAGCCTCTCTTTGGAGGGGGTTGCAGTGCTGTACCCTCTCTCTTCTTCCGTTGGTCCTTGATGAAAGA	NCBI(https://blast.ncbi.nlm.nih.gov/Blast.cgi)	none
Angiosperm	Liriodendron chinense	Lch-miR529a	AGAAGAGAGAGAGCACAGCCU	PVNU02000326.1_1677852	ATAGATGGAAGCCCATTGAAGAAGAGAGAGAGCACAGCCTAACTGCTGAGGATTGCACGTGTGCATGCACATGTGTTTGTAGTAGTGCTGTGCTATCTCTCTTCTTCTCTTGCCTTCTATGCAATC	NCBI(https://blast.ncbi.nlm.nih.gov/Blast.cgi)	none
Angiosperm	Liriodendron chinense	Lch-miR529b	AGAAGAGAGAGAGUACAGCCU	PVNU02000135.1_2266077	GCTCATCAGGACTCATGGGAGAAGAGAGAGAGTACAGCCTCAGTCTCGCACTTAGAAGGGGAGAGAGAGCTGTACCCTCTCTCTTCTCCTGTTAATCTGTGATGGAAT	NCBI(https://blast.ncbi.nlm.nih.gov/Blast.cgi)	sRNA-seq	(Wang et al., 2012)
Angiosperm	Cinnamomum kanehirae	Cka-miR529	AGAAGAGAGAGAGUACAGCCA	QPKB01000006.1_29212372	GCTCATCAGGACTCATTGAAGAAGAGAGAGAGTACAGCCACATCCTTTCTTTAACACACACACACAAGAGAGAGAGAGAGAGAGAGAGAGAGAGATGGCTGTACCCTCTCTCTTCTTCAGTTGGTCTTGGATGTCAA	NCBI(https://blast.ncbi.nlm.nih.gov/Blast.cgi)	none
Angiosperm	Spirodela polyrhiza	none	none	none	none	Phytozome (https://phytozome.jgi.doe.gov/pz/portal.html)	none
Angiosperm	Zostera marina	none	none	none	none	Phytozome (https://phytozome.jgi.doe.gov/pz/portal.html)	none
Angiosperm	Phalaenopsis equestris	Peq-miR529	AGAAGAGAGAGAGUACAGCCU	NW_018164474.1_1075024	ATTCATCAAAGGTCCATGGAAGAAGAGAGAGAGTACAGCCTCAACACTGCCTCCCCCTTATCATCATCATCATAACTCTTACGAGGAGTGAAAGAGGAGCTGTGCTCTCTCTCTTCCTCTCTTGGCCTTTTGATTGAAA	NCBI(https://blast.ncbi.nlm.nih.gov/Blast.cgi)	none
Angiosperm	Dendrobium catenatum	Dcat-miR529	AGAAGAGAGAGAGUACAGCCU	JSDN02007755.1_99429	TTAATCAAAGGTTCATGGAAGAAGAGAGAGAGTACAGCCTCTGGCATTCCCTCACCATCATCATCATAAATAACTCTTTGGGGAGTGATAGACCAGCTGTGCTATCTCTCTTCTTCTCTTTGCCTTCTGATGAAA	NCBI(https://blast.ncbi.nlm.nih.gov/Blast.cgi)	none
Angiosperm	Brachypodium distachyon	Bdi-miR529	AGAAGAGAGAGAGUACAGCCU	Bd3_44657796	ATATCGTCAAGGTTAAAGGGAGAAGAGAGAGAGTACAGCCTTAATTAAGCTCGATCGATCTGTCTTGTATCAAGGCTGTACCCTCTCTCTTCTTCTCTTAGCTTCTTGATGCAAG	Phytozome (https://phytozome.jgi.doe.gov/pz/portal.html)	sRNA-seq	(Zhang, et, al., 2009a)
Angiosperm	Brachypodium stacei	Bsta-miR529	AGAAGAGAGAGAGUACAGCCU	Chr04_13844525	AACCGTCAAAGGTTAAAGGGAGAAGAGAGAGAGTACAGCCTTTATTAAGCTCGATCGATCTCTCTTGTATCGATCAAGGCTGTACCCTCTCTCTTCTTCTCTTAGCTTCTTGATGCAAA	Phytozome (https://phytozome.jgi.doe.gov/pz/portal.html)	none
Angiosperm	Oryza sativa	Osa-miR529a	AGAAGAGAGAGAGUACAGCCU	Chr2_16227807	TGTACATCGAGGCTAAAGGAAGAAGAGAGAGAGTACAGCCTTAGTTCAGATCACATATGACTATCTTTTGCGAGTCTGATCGATACTCTGATGAAGGCTGTACCCTCTCTCTTCTTCTCTTAGCTTCTTGATGCTTTCTC	Phytozome (https://phytozome.jgi.doe.gov/pz/portal.html)	experimental & small sequence	(Liu, et, al., 2005)
Angiosperm	Oryza sativa	Osa-miR529b	AGAAGAGAGAGAGUACAGCUU	Chr4_15883042	ATATCGTGAAGGCTAAATGGAGAAGAGAGAGAGTACAGCTTTGGGCGGTTTAGTTGTTAGATGGTGGAAGTACTTGCGACGCCTACTACCCTTTTCACCAAGGCTGTACGCTCCCTCTTCTTCTCTTAGCTTTTTATGATCCACAC	Phytozome (https://phytozome.jgi.doe.gov/pz/portal.html)	experimental & small sequence	(Liu, et, al., 2005)
Angiosperm	Oropetium thomaeum	Oth-miR529	AGAAGAGAGAGAGUACAGCCU	Oropetium_genomic_20141112_025_944662	GTTCATCAAGAGCCAATGGAAGAAGAGAGAGAGTACAGCCTTTCCATCTCATTGGTGTTTTCTTTACAATTTGTTAGTGTGTATGGTGAAGGCTGTACCCTCTCTCTTCTTCTCTTAGCTTCTTGATGCGAA	Phytozome (https://phytozome.jgi.doe.gov/pz/portal.html)	none
Angiosperm	Panicum virgatum	Pvi-miR529a	AGAAGAGAGAGAGUACAGCCU	Chr01a_39616191	AATTCATCTAGGCTAAAGGGAGAAGAGAGAGAGTACAGCCTTACCTGCATGTACAGACTTCAGATCACATAAGTCTCTGACCTTATGCAGTTGTGTGTGAGTGTGATGAAGGCTGTACTCTCTCTCTTCTTCTCTTAGCCTTTTGATGCAAT	Phytozome (https://phytozome.jgi.doe.gov/pz/portal.html)	none
Angiosperm	Panicum virgatum	Pvi-miR529b	AGAAGAGAGAGAGUACAGCCU	Chr01b_18466089	AATTCATCGAGGCTAAAGGGAGAAGAGAGAGAGTACAGCCTTACCATGTACACACTTCAGATCTCATCAGTCTCTGACCTTATGAAGTTATGTGTGAGTGTCATGAAGGCTGTACCCTCTCTCTTCTTCTCTTAGCCTTTTGATGCAAT	Phytozome (https://phytozome.jgi.doe.gov/pz/portal.html)	none
Angiosperm	Panicum virgatum	Pvi-miR529c	AGAAGAGAGAGAGUACAGCUU	Chr07a_39832626	AGATCGTCAAGGCTAACGGAAGAAGAGAGAGAGTACAGCTTTGGGGTTCTTAATAAAGGTCATAGCAGTACTTGTTGATGAGTGACTTGTATGATCTTTTTTCGCCAAGGCTGTACCCTCTCTCTTCGTCTCTTAGCATCTTGATGTATG	Phytozome (https://phytozome.jgi.doe.gov/pz/portal.html)	none
Angiosperm	Panicum virgatum	Pvi-miR529d	AGAAGAGAGAGAGUACAGCUU	contig02531_861	AGATCGTCAAGGCTAACGGAAGAAGAGAGAGAGTACAGCTTTGGGTTCTTAATAAAGGTCATAGTAGTACTTGTTGATGAGTGATTATACATAAGATCTTTTCCGACCAAGGCTGTACCCTCTCTCTTCGTCTCTTAGCATCTTGATTGATG	Phytozome (https://phytozome.jgi.doe.gov/pz/portal.html)	sRNA-seq	(Yi et al., 2013)
Angiosperm	Setaria italica	Sit-miR529a	AGAAGAGAGAGAGUACAGCCU	scaffold_1_22493769	CATTCATCAAGGCTAAAGGGAGAAGAGAGAGAGTACAGCCTTAACATGCACGCACTTTAGATTTCATCAGTCTCTTGTGCGGTTATGTGTGTGAGAGTGATGAAGGCTGTACCCTCTCTCTTCTTCTCTTAGCGTTTTTGTTGCAA	Phytozome (https://phytozome.jgi.doe.gov/pz/portal.html)	sRNA-seq	(Yi et al., 2013)
Angiosperm	Setaria italica	Sit-miR529b	AGAAGAGAGAGAGUACAGCUU	scaffold_7_14763167	AGATCGTCAAGGCTAACGGAAGAAGAGAGAGAGTACAGCTTTGGGTTGTTAAGGTCATAAGACTTGTGTGACTCTGAGATCTTTTTCGCCAAGGCTGTACCCTCTCTCTTCGTCTCTTAGCATCTTGATGCATG	Phytozome (https://phytozome.jgi.doe.gov/pz/portal.html)	none
Angiosperm	Setaria viridis	Svi-miR529a	AGAAGAGAGAGAGUACAGCCU	Chr_01_22083297	CATTCATCAAGGCTAAAGGGAGAAGAGAGAGAGTACAGCCTTAACATGCACGCACTTTAGATTTCATCAGTCTCTTGTGCGGTTATGTGTGTGAGAGTGATGAAGGCTGTACCCTCTCTCTTCTTCTCTTAGCGTTTTTGTTGCAA	Phytozome (https://phytozome.jgi.doe.gov/pz/portal.html)	none
Angiosperm	Setaria viridis	Svi-miR529b	AGAAGAGAGAGAGUACAGCUU	Chr_07_13967577	AGATCGTCAAGGCTAACGGAAGAAGAGAGAGAGTACAGCTTTGGGTTGTTAAGGTCATAAGACTTGTGTGACTCTGAGATCTTTTTCGCCAAGGCTGTACCCTCTCTCTTCGTCTCTTAGCATCTTGATGCATG	Phytozome (https://phytozome.jgi.doe.gov/pz/portal.html)	none
Angiosperm	Sorghum bicolor	Sbi-miR529	AGAAGAGAGAGAGUACAGCCU	Chr04_44685719	ATTTCATCAAGGCTAAAGGGAGAAGAGAGAGAGTACAGCCTTACCATGTACACACACTCCAATCTCAACAGTCTCTTATATATGCTGCTGTTACCTGTGAGTGTGATGAAGGCTGTACCCTCTCTCTTCTTCTCTTAGCTTCTTGATGCAAA	Phytozome (https://phytozome.jgi.doe.gov/pz/portal.html)	sRNA-seq	(Zhang, et, al., 2011)
Angiosperm	Zea mays	Zma-miR529	AGAAGAGAGAGAGUACAGCCU	Chr5_160612976	ATTTCATCAAGGCTAAAGGGAGAAGAGAGAGAGTACAGCCTTGTTGCCATGTACACACTCAGATATCAACAGTCTCTTATATTTGCTGTTACTACCTGTTATTAGTGTCCAGTGATGATGAAGGCTGTACCCTCTCTCTTCTTCTCTTAGCTTCTTGATGCAAA	Phytozome (https://phytozome.jgi.doe.gov/pz/portal.html)	sRNA-seq	(Zhang, et, al., 2009b)
Angiosperm	Ananas comosus	Aco-miR529a	AGAAGAGAGAGAGUACAGCCC	scaffold_980_8451	TGCTCATCAAGGCCAATGGGAGAAGAGAGAGAGTACAGCCCATCTCTCTCTCTCTCTCTCTCTCTCTCACTCTCTATAGTTATGTAGTTATGGGTTGGAGTAAGTGGGCTGTACCCTCTCTCTTCTTCTCTTGGCCTTTTGATGGAAA	Phytozome (https://phytozome.jgi.doe.gov/pz/portal.html)	sRNA-seq	(Zheng, et, al., 2016)
Angiosperm	Ananas comosus	Aco-miR529b	AGAAGAGAGAGAGUACAGCCC	LG21_2588012	TGCTCATCAAAGCCAATGGGAGAAGAGAGAGAGTACAGCCCATCTCTCTCTCTCTCTCTCTCTCTCACTCTCTATAGTTATGTAGTTATGGGTTGGAGTAAGTGGGCTGTACCCTCTCTCTTCTTCTCTTGGCCTTTTGATGGAAA	Phytozome (https://phytozome.jgi.doe.gov/pz/portal.html)	sRNA-seq	(Zheng, et, al., 2016)
Angiosperm	Elaeis guineensis	Egu-miR529	AGAAGAGAGAGAGUACAGCCU	ASJS01063090.1_16831	AGATCATCAAGGCTAATGGGAGAAGAGAGAGAGTACAGCCTCACTCTCATGATGGTGGGGTGATGGAGAGCTGTACCCTCTCCCTTCTTCTCTTGGCTTTTGATGAAGGC	NCBI(https://blast.ncbi.nlm.nih.gov/Blast.cgi)	sRNA-seq	(Ho et al., 2017)
Angiosperm	Phoenix dactylifera	Pda-miR529a	AGAAGAGAGAGAGUACAGCCU	ACYX02074397.1_416	AATCATCAAGACCCATGGGAGAAGAGAGAGAGTACAGCCTTCAGCTCTCAGTGCAGTCTGAGGTGGAGGGGGCTGTACCCTCTCTCTTCTCCTCTTGGTCATTTGATGGAA	NCBI(https://blast.ncbi.nlm.nih.gov/Blast.cgi)	sRNA-seq	(Yaish et al., 2015)
Angiosperm	Phoenix dactylifera	Pda-miR529b	AGAAGAGAGAGAGUACAGCCU	ACYX02085056.1_510	AATCAAGAAGACCCATGGGAGAAGAGAGAGAGTACAGCCTCAGTTCTCAGTGCAGTCAGAGCTGGAGGGGCTGTACCCTCTCTCTTCTCCTTTTGGTCATTTTTGATGG	NCBI(https://blast.ncbi.nlm.nih.gov/Blast.cgi)	sRNA-seq	(Yaish et al., 2015)
Angiosperm	Phoenix dactylifera	Pda-miR529c	AGAAGAGAGAGAGUACAGCCU	ACYX02045327.1_4791	GATCATCAAGGTCAATGGGAGAAGAGAGAGAGTACAGCCTCACTCTCATGATAGTGGGGTGATGGAGAGCTGCACCCTCTCTCTTCTTCTCTTTGCTTTTGATGAAGG	NCBI(https://blast.ncbi.nlm.nih.gov/Blast.cgi)	sRNA-seq	(Yaish et al., 2015)
Angiosperm	Phoenix dactylifera	Pda-miR529d	AGAAGAGAGAGAGUACAGCUA	ACYX02016957.1_14602	GATCATCAAGGCCAATGGGAGAAGAGAGAGAGTACAGCTAGCTCATTCTCATGGTAGAGGGATGATAAGAGCTGTACCCTCTCTCTTCTTCTCTTGGGCTATTGATGAAG	NCBI(https://blast.ncbi.nlm.nih.gov/Blast.cgi)	sRNA-seq	(Yaish et al., 2015)
Angiosperm	Musa acuMinata	Mac-miR529a	AGAAGAGAGAGAGUACAGCCU	chr2_10981528	AACACACCGAGGCCAATGGGAGAAGAGAGAGAGTACAGCCTCGGCATGCCGCCAGTGAGAGTCCCAGGTGAAGGCTGTACCCTCTCTCTTCTTCTCTTGGCCTGTGATGCAAGT	Phytozome (https://phytozome.jgi.doe.gov/pz/portal.html)	none
Angiosperm	Musa acuMinata	Mac-miR529b	AGAAGAGAGAGAGUACAGCCU	chr6_28252520	AACACATCGAGACCAATGGGAGAAGAGAGAGAGTACAGCCTCAGACGTCAGTAGTGTCTGAGGTGAGGCTGTACCCTCTCTCTTCTTCTCTTGCTCTATCGATGGATA	Phytozome (https://phytozome.jgi.doe.gov/pz/portal.html)	none
Angiosperm	Musa acuMinata	Mac-miR529c	AGAAGAGAGAGAGUACAGCUU	chr6_16449905	AACCCATGAAGACCCATGGGAGAAGAGAGAGAGTACAGCTTCGGCTCTTGGCACTTCAAGTCTGGGGGAGGGGGGAGTAGATGCTGTACCCTCTCTCTTCTTCTCTGTGTCTTTTGGTGGAAG	Phytozome (https://phytozome.jgi.doe.gov/pz/portal.html)	none
Angiosperm	Musa acuMinata	Mac-miR529d	AGAAGAGAGAGAGUACAGCUU	chr8_17200680	AACTCACGAAGACCCATGGGAGAAGAGAGAGAGTACAGCTTCGGCTCTCGGCACATGCAGTATGTTGCAGAAGGGGAGAAGACGCTGTACCCTCTCTCTTCTTCTGTGTGTCTTCTGGTGAAAA	Phytozome (https://phytozome.jgi.doe.gov/pz/portal.html)	none
Angiosperm	Aquilegia coerulea	none	none	none	none	Phytozome (https://phytozome.jgi.doe.gov/pz/portal.html)	none
Angiosperm	Papaver somniferum	none	none	none	none	NCBI(https://blast.ncbi.nlm.nih.gov/Blast.cgi)	none
Angiosperm	Nelumbo nucifera	Nnu-miR529	AGAAGAGAGAGAGUACAGCUU	NW_010729267.1_266522	ATCTCATTAAGACTAATAGCAGAAGAGAGAGAGTACAGCTTCGACTTCTCCATAATGGGGGGAAAGAAGCTGTACCCTCTCTCTTCTTCTGTTTGTCTTCGATGAAACAT	NCBI(https://blast.ncbi.nlm.nih.gov/Blast.cgi)	sRNA-seq	(Zheng et al., 2013)
Angiosperm	Santalum album	none	none	none	none	NCBI(https://blast.ncbi.nlm.nih.gov/Blast.cgi)	none
Angiosperm	Amaranthus hypochondriacus	none	none	none	none	Phytozome (https://phytozome.jgi.doe.gov/pz/portal.html)	none
Angiosperm	Mimulus guttatus	none	none	none	none	Phytozome (https://phytozome.jgi.doe.gov/pz/portal.html)	none
Angiosperm	Solanum lycopersicum	none	none	none	none	Phytozome (https://phytozome.jgi.doe.gov/pz/portal.html)	none
Angiosperm	Daucus carota	none	none	none	none	Phytozome (https://phytozome.jgi.doe.gov/pz/portal.html)	none
Angiosperm	Kalanchoe fedtschenkoi	none	none	none	none	Phytozome (https://phytozome.jgi.doe.gov/pz/portal.html)	none
Angiosperm	Vitis vinifera	Vvi-miR529	AGAAGAGAGAGAGUACAGCUA	chr5_19124500	TGTCCATCAAGACCTGCAGGAGAAGAGAGAGAGTACAGCTATACTTGCTCCCCGTAATGGAGCAATGGAAGCTGTACCCTCTCTCTTCCCCCGTTTATCTTTGATGATATG	Phytozome (https://phytozome.jgi.doe.gov/pz/portal.html)	sRNA-seq	(Alabl et al., 2012)
Angiosperm	Glycine max	none	none	none	none	Phytozome (https://phytozome.jgi.doe.gov/pz/portal.html)	none
Angiosperm	Medicago truncatula	none	none	none	none	Phytozome (https://phytozome.jgi.doe.gov/pz/portal.html)	none
Angiosperm	Fragaria vesca	none	none	none	none	Phytozome (https://phytozome.jgi.doe.gov/pz/portal.html)	none
Angiosperm	Ficus carica	Fca-miR529	AGAAGAGAGAGAGUACAGCUU	BDEM01000279.1_91246	TCATCATCAAGACTAAAGGGAGAAGAGAGAGAGTACAGCTTCAAAGAATATCATCAAATCAATAGTTTCATTTCCTTTTTGATGGGTTTTCAGCAAGCTGTACCCTCTCTCTTCTCCTTCTTATCTTTGATGAAAAC	NCBI(https://blast.ncbi.nlm.nih.gov/Blast.cgi)	none
Angiosperm	Cannabis sativa	Csa-miR529	AGAAGAGAGAGAGUACAGCUU	UZAU01000656.1_674570	TAATCATCAAGACTAACGGGAGAAGAGAGAGAGTACAGCTTCGATCATATATACACATCAAAATCAAGGGCTGATCTGCATAAACATATACATACATATATATTATATAAATAACTTCAGTTTCCCTTGACGCATTTGATTAAGCTGTACCCTCTCTCTTCTCCTTCTTATCTTTGATGAACAC	NCBI(https://blast.ncbi.nlm.nih.gov/Blast.cgi)	none
Angiosperm	Linum usitatissimum	none	none	none	none	Phytozome (https://phytozome.jgi.doe.gov/pz/portal.html)	sRNA-seq	(Yu et al., 2016)
Angiosperm	Populus trichocarpa	none	none	none	none	Phytozome (https://phytozome.jgi.doe.gov/pz/portal.html)	sRNA-seq	(Shuai et al., 2013)
Angiosperm	Ricinus communis	none	none	none	none	Phytozome (https://phytozome.jgi.doe.gov/pz/portal.html)	sRNA-seq	(Xu et al., 2013)
Angiosperm	Eucalyptus grandis	none	none	none	none	Phytozome (https://phytozome.jgi.doe.gov/pz/portal.html)	sRNA-seq	(Levy et al., 2014)
Angiosperm	Citrus sinensis	none	none	none	none	Phytozome (https://phytozome.jgi.doe.gov/pz/portal.html)	none
Angiosperm	Carica papaya	none	none	none	none	NCBI(https://blast.ncbi.nlm.nih.gov/Blast.cgi)	none
Angiosperm	Arabidopsis thaliana	none	none	none	none	Phytozome (https://phytozome.jgi.doe.gov/pz/portal.html)	none
Angiosperm	Brassica rapa	none	none	none	none	Phytozome (https://phytozome.jgi.doe.gov/pz/portal.html)	none
Angiosperm	Capsella rubella	none	none	none	none	Phytozome (https://phytozome.jgi.doe.gov/pz/portal.html)	none
Reference:
Alabi OJ, Zheng Y, Jagadeeswaran G, et al. (2012). High-throughput sequence analysis of small RNAs in grapevine (Vitis vinifera L.) affected by grapevine leafroll disease. Molecular Plant Pathology 13, 1060-1076.
Axtell MJ, Snyder JA, and Bartell DP. (2007). Common functions for diverse small RNAs of land plants. Plant Cell 19, 1750-1769.
Chao YT, Su CL, Jean WH, et al. (2014). Identification and characterization of the microRNA transcriptome of a mothorchid Phalaenopsis aphrodite. Plant Molecular Biology 84, 529-548.
Gao S, Zhao W, Li X, et al. (2017). Identification and characterization of miRNAs in two closely related C4 and C3 species of cleome by high-throughput sequencing. Scientific Reports 7, 46552.
Ho HL, Gudimella R, Ong-Abdullah M et al. (2017). Expression of microRNAs during female inflorescence development in African oil palm (Elaeis guineensis Jacq.). Tree Genetics and Genomes 13, 35.
Lei G, Atul L, Siwaret A, et al. (2013). Composition and expression of conserved microRNA genes in diploid cotton (Gossypium) species. Ecology, Evolution and Organismal Biology Publications 5, 2449-2459.
Levy A, Szwerdszarf D, Abu-Abied M, et al. (2014). Profiling microRNAs in Eucalyptus grandis reveals no mutual relationship between alterations in miR156 and miR172 expression and adventitious root induction during development. BMC Genomics 15, 524.
Liu B, Li PC, Li X, et al. (2005). Loss of function of OsDCL1 affects microRNA accumulation and causes developmental defects in rice. Plant Physiology 139, 296-305.
Liu HW, Luo LX, Liang CQ, et al. (2015). High-throughput sequencing identifies novel and conserved cucumber (Cucumis Sativus L.) micrornas in response to cucumber green mottle mosaic virus infection. Plos One 10, e0129002.
Pirrò S, Letizia Z, Maurice K, et al. (2016). MicroRNA from Moringa oleifera: identification by high throughput sequencing and their potential contribution to plant medicinal value. Plos one 11, e0149495.
Prakash P, Ghosliya D, Gupta V. (2015) Identification of conserved and novel microRNAs in Catharanthus roseus by deep sequencing and computational prediction of their potential targets. Gene 554,181-195.
Shao FJ, Zhang Q, Liu HW, et al. (2016). Genome-wide identification and analysis of microRNAs involved in witches'-broom phytoplasma response in Ziziphus jujuba. Plos One 11, e0166099.
Shuai P, Liang D, Zhang Z, et al. (2013) Identification of drought-responsive and novel Populus trichocarpa microRNAs by high-throughput sequencing and their targets using degradome analysis. BMC Genomics 14, 233.
Tsuzuki M, Nishihama R, Ishizaki K, et al. (2016b). Profiling and characterization of small RNAs in the liverwort, Marchantia polymorpha, belonging to the first diverged land plants. Plant and Cell Physiology 57, 359-372.
Wang L, Du H and Wuyun T. (2016) Genome-wide identification of microRNAs and their targets in the leaves and fruits of Eucommia ulmoides using high-throughput sequencing. Frontiers in Plant Science 7, 1632.
Xia R, Xu J, Arikit S, et al. (2015). Extensive families of miRNAs and PHAS loci in norway spruce demonstrate the origins of complex phasiRNA networks in seed plants. Molecular Biology and Evolution 32, 2905-2918.
Xu W, Cui Q, Li F, et al. (2013). Transcriptome-wide identification and characterization of microRNAs from castor bean (Ricinus communis L). Plos One 8, e69995.
Yaish MW, Sunkar R, Zheng Y, et al. (2015). A genome-wide identification of the miRNAome in response to salinity stress in date palm (Phoenix dactylifera L.). Frontiers in Plant Science 6, 946.
Yi F, Xie SJ, Liu YW, et al. (2013). Genome-wide characterization of microRNA in foxtail millet (Setaria italica). BMC Plant Biology 13, 212.
You CJ, Cui J, Wang H, et al. (2017). Conservation and divergence of small RNA pathways and microRNAs in land plants. Genome Biology 18, 158.
Yu Y, Wu G, Yuan H, et al. (2016). Identification and characterization of miRNAs and targets in flax (Linum usitatissimum) under saline, alkaline, and saline-alkaline stresses. BMC Plant Biology, 16, 124.
Wang K, Li M, Gao F, et al. (2012). Identification of conserved and novel microRNAs from Liriodendron chinense floral tissues. Plos One 7, e44696.
Zhang L, Zheng Y, Jagadeeswaran G, et al. (2011). Identification and temporal expression analysis of conserved and novel microRNAs in Sorghum. Genomics 98, 460-468.
Zhang J, Xu YY, Huan, Q, et al. (2009a). Deep sequencing of Brachypodium small RNAs at the global genome level identifies microRNAs involved in cold stress response. BMC Genomics 10, 449.
Zhang Y, Zhu X, Chen X, et al. (2014). Identification and characterization of cold-responsive microRNAs in tea plant (Camellia sinensis) and their targets using high-throughput sequencing and degradome analysis. BMC Plant Biology 14, 271.
Zhang LF, Chia JM, Kumari S, et al. (2009b). A genome-wide characterization of microRNA genes in maize. Plos Genetics 5, e1000716.
Zheng Y, Jagadeeswaran G, Gowdu K, et al. (2013). Genome-wide analysis of microRNAs in Sacred Lotus, Nelumbo nucifera (Gaertn). Tropical Plant Biology 6, 117-130.
Zheng Y, Li T, Xu ZN, et al. (2016). Identification of microRNAs, phasiRNAs and their targets in pineapple. Tropical Plant Biology 9, 176-186.

## Sheet: miR156
Supplemental Dataset 4: Prediction of miR529 and miR156 in land plants.
Major Group	Species	miR156	Mature sequence	Mature locus	20 bp-miR156-5p/loop/miR156-3p-20 bp	Database（last accessed August 30, 2021）	Validating Evidence	References
Hornworts	Anthoceros angustus	Aan-miR156	UGACAGAAGAGAGUGAGCAC	MU008184.1_701941	GTCCGAAACCAACCGTCAAGTGACAGAAGAGAGTGAGCACATTTTGCTTTGTGCAGAGGCTGCATCCAGTGATGCGTGCTCACTCTCTTCTGCCACTCTGTTTCGGGTGTTTCTCGG	NCBI(https://blast.ncbi.nlm.nih.gov/Blast.cgi)
Hornworts	Anthoceros angustus	Aan-miR156	UGACAGAAGAGAGUGAGCAC	MU008184.1_702092	TTTTGAGGATGAGTAGTTAGTGACAGAAGAGAGTGAGCACATTTGGTTACGTCCATGAAGGCATGCATGTAAACATGCGTGCTCACTCTCTTTCGTCTCTCTTCCTAGTCTTCATGAGA	NCBI(https://blast.ncbi.nlm.nih.gov/Blast.cgi)
Hornworts	Anthoceros angustus	Aan-miR156	UGACAGAAGAGAGUGAGCAC	MU008184.1_705154	GCTCTCCCGGGGCAGAGTTGTGACAGAAGAGAGTGAGCACATTTGGCTCCTCGCAACGAGGTTGCATGTAGCTATGCGTGCTTACTCTCTTCTGTCAGGACCCTGTGCCCTCAGCTCTC	NCBI(https://blast.ncbi.nlm.nih.gov/Blast.cgi)
Liverworts	Marchantia polymorpha	none	none	none	none	Phytozome (https://phytozome.jgi.doe.gov/pz/portal.html)	sRNA-seq	(Tsuzuki, et, al., 2016)
Liverworts	Marchantia inflexa	none	none	none	none	NCBI(https://blast.ncbi.nlm.nih.gov/Blast.cgi)	none
Moss	Sphagnum fallax	Sfa-miR156	UGACAGAAGAGAGUGAGCAC	super_144_548542	AGTAAGTGTGCGGAGGGCCGTGACAGAAGAGAGTGAGCACAGTTGCTTATGTACGATGGTTTGTACCTCAGCAGGCGTGCTCACTCTCTCTCTGTCTCCACCCTTCTTCTCTTACGATC	Phytozome (https://phytozome.jgi.doe.gov/pz/portal.html)	none
Moss	Sphagnum fallax	Sfa-miR156	UGACAGAAGAGAGUGAGCAC	super_27_2152614	ATTGCTTGTGCTGAGAGCAGTGACAGAAGAGAGTGAGCACAGTTGCTTATGTACGCTTGGGTTGTACTTCGGCAGGCGTGCTCACTCTCTTGCTGTCACTCCTCTCGCCCTTTGTCTCCT	Phytozome (https://phytozome.jgi.doe.gov/pz/portal.html)	none
Moss	Sphagnum fallax	Sfa-miR156	UGACAGAAGAGAGUGAGCAC	super_84_853955	TTCGTGTTAGAGGAGAGTAGTGACAGAAGAGAGTGAGCACAGTTGCTTTATGTACGCTGCTTCGTACGTTAGCAGGCGTGCTCACTCTCTGCCTGTCACCTCTCTCCCCCTCATCTCTGT	Phytozome (https://phytozome.jgi.doe.gov/pz/portal.html)	none
Moss	Physcomitrella patens	Ppt-miR156	UGACAGAAGAGAGUGAGCAC	Chr18_10522257	TGTGGCGGGGGGAGTGGGAGTGACAGAAGAGAGTGAGCACAGTTGAGCATGTACGAGGGTGACGTACTTGCTGAAGTGTGCTCACTCTCTTCATGTCACGCCTCTCTCTTGTCGCAGGTG	Phytozome (https://phytozome.jgi.doe.gov/pz/portal.html)	sRNA-seq	(Axtell, et, al., 2007)
Moss	Physcomitrella patens	Ppt-miR156	UGACAGAAGAGAGUGAGCAC	Chr21_9338150	GTGGGCGGGGGGAGCGGGAGTGACAGAAGAGAGTGAGCACGGTTGCGCCTGTACGAGGATAACGTACTTGCTCAAGTGTGCTCACTCTCTTCATGTCGCGCCTCTCCCTCGTCGTTGTGA	Phytozome (https://phytozome.jgi.doe.gov/pz/portal.html)	sRNA-seq	(Axtell, et, al., 2007)
Moss	Physcomitrella patens	Ppt-miR156	UGACAGAAGAGAGUGAGCAC	Chr22_4117143	GGCGGTGGAGGATGTGGGAGTGACAGAAGAGAGTGAGCACAGCTGAGCATGTACATGAGGAAGTACTTGCCCATGTGTGCTCACTCTCTTCCTGTCGCACCTCTCCTTTGACGCTCGGA	Phytozome (https://phytozome.jgi.doe.gov/pz/portal.html)	sRNA-seq	(Axtell, et, al., 2007)
Lycophytes	Selaginella moellendorffii	Smo-miR156	UGACAGAAGAAAGAGAGCAC	scaffold_56_1173068	GCAGTTAGAGGAGACTGATTTGACAGAAGAAAGAGAGCACATTTGGCTGCACGCCGTTGGTTCTAGTGTGTCACTCATGCGTGCTCTTCTTCTTCTGTCATATCGCAACTTCTGAGGCCTCG	Phytozome (https://phytozome.jgi.doe.gov/pz/portal.html)	sRNA-seq	(You, et, al., 2017)
Lycophytes	Selaginella moellendorffii	Smo-miR156	AGACAGAAGAAAGAGAGCAC	scaffold_6_1929955	TTGAGACGAGCAGGCCTCTAGACAGAAGAAAGAGAGCACGCATGAACACTGCCTCTGATT GCAGCCTCGATGCGTGCTCTTTTTCTTCTGTCGGGAGTCCCTGTCCGTAATTGCC	Phytozome (https://phytozome.jgi.doe.gov/pz/portal.html)	sRNA-seq	(You, et, al., 2017)
Lycophytes	Selaginella moellendorffii	Smo-miR156	UGACAGAAGAAAGAGAGCAC	scaffold_6_1931878	GCAGTTAGAGGAGACTGATTTGACAGAAGAAAGAGAGCACATTTGGCTGCACGCTCTTGGTTCTAGTGTGTCACTCATGCGTGCTCTTCTTCTTCTGTCATATCGCAACTTCTGAGGCCTCG	Phytozome (https://phytozome.jgi.doe.gov/pz/portal.html)	sRNA-seq	(You, et, al., 2017)
Lycophytes	Selaginella moellendorffii	Smo-miR156	UGACAGAAGACAGGGAGCAC	scaffold_56_1168446	AATTGGTATGGATCTATTGTTGACAGAAGACAGGGAGCACCAGCAGCCACCAGCTCTAGAGAGGCTTTTGGGTGCTTGTGCTCTCTATTCTTCTGCCATCAATCCGACTCGGACGCGTCAT	Phytozome (https://phytozome.jgi.doe.gov/pz/portal.html)	sRNA-seq	(You, et, al., 2017)
Lycophytes	Selaginella moellendorffii	Smo-miR156	UGACAGAAGACAGGGAGCAC	scaffold_6_1927293	AAATGGTATGGATCTATTGTTGACAGAAGACAGGGAGCACCAGCAGCCACCAGCTCTAGAGAGGCTTTTGGGTGCTTGTGCTCTCTATTCTTCTGCCATCAATCCGACTCGGACGCGTCA	Phytozome (https://phytozome.jgi.doe.gov/pz/portal.html)	sRNA-seq	(You, et, al., 2017)
Lycophytes	Selaginella moellendorffii	Smo-miR156	AGACAGAAGAAAGAGAGCAC	scaffold_56_1171128	TTTGCGACGAGCAGGCCTCTAGACAGAAGAAAGAGAGCACGCATGAACACTGCCTCTGATTGCAGCCTCGATGCGTGCTCTTTTTCTTCTGTCGGGAGTCCCTGTCCGTAATTGCC	Phytozome (https://phytozome.jgi.doe.gov/pz/portal.html)	sRNA-seq	(You, et, al., 2017)
Ferns	Salvinia cucullata	Scu-miR156	UGACAGAAGAGAGUGAGCAC	Sacu_v1.1_s0231_116928	TTGGGAATGGTAGTATGCTCTGACAGAAGAGAGTGAGCACATATCTCTACCTGCATATAATATGATTCTCAGTTCACTGCAGGGGGTGATCTGTGCTCATTCCTCTTCCTGTCAGTGCACATATAAAGAACTCAGC	Salvinia genome v1.1(https://www.fernbase.org/)	sRNA-seq	(You, et, al., 2017)
Ferns	Ceratopteris richardii	Cri-miR156	UGACAGAAGAGAGCGAGCAC	scaffold_2899_51516	TGTTCGCTCTTCATGAGCTCTGACAGAAGAGAGCGAGCACTCAATACAGTTTGCCAATTATTTTGCAAGCTCGGTTGGGAGCTCGCTCTCTGTCTGTCAGAACGACTTCATCACTCGTCAT	Phytozome (https://phytozome.jgi.doe.gov/pz/portal.html)
Ferns	Ceratopteris richardii	Cri-miR156	UGACAGAAGAGAGCGAGCAC	Chr35_129307758	GGTTTGCTCTTGATGAGCTCTGACAGAAGAGAGCGAGCACTCAATACAGTTTGCAAATTATTTTGCAAGCTCGGTTGGGAGCTCGCTCTCTATCTGTGACAACCACTTCATCACTCGTCATGACATCTTCCTATTGCTTTGT	Phytozome (https://phytozome.jgi.doe.gov/pz/portal.html)
Ferns	Ceratopteris richardii	Cri-miR156	UGACAGAAGAGAGCGAGCAC	Chr35_129555121	GCTTTGCATTGCAGAGCCTCTGACAGAAGAGAGCGAGCACTCAAGTGAGCTCGGGGGTGAAGGCGCGACCATGGTTGGGAGCTCGCTCTCTATCTGTCAGACCCTCTTCATCCCTGGGTTT	Phytozome (https://phytozome.jgi.doe.gov/pz/portal.html)
Ferns	Ceratopteris richardii	Cri-miR156	UGACAGAAGAGAGCGAGCAC	Chr35_129647027	GCTTTGCATTGCAGAGCCTCTGACAGAAGAGAGCGAGCACTCAAGTGAGCTCGCGGCTGAAGGCGCGAACATGGTTGGGAGCTCACTCTCTATCTGTCAGACCCTCTTCATCCCTGGGTTT	Phytozome (https://phytozome.jgi.doe.gov/pz/portal.html)
Ferns	Ceratopteris richardii	Cri-miR156	UGACAGAAGAGAGCGAGCAC	Chr35_129828026	GCTTTGCATTGCAGAACCTCTGACAGAAGAGAGCGAGCACTTAAGTGAGCTCGTAGGTGAGGGCGCGAACACGGTTGGGAGCTCACTCTCTATCTCTCAGACCCTCTTCATCTATGGGTTT	Phytozome (https://phytozome.jgi.doe.gov/pz/portal.html)
Ferns	Ceratopteris richardii	Cri-miR156	UGACAGAAGAGAGCGAGCAC	Chr35_129882779	GATTTGCTCTTCATGAGCTCTGACAGAAGAGAGCGAGCACTCAATACAGTTTGCAAATTATTTTGCAAGCTCGGTTGGGAGCTCGTTCTCTATCTGTCAGAAGCACTTCATCACTCGTCAT	Phytozome (https://phytozome.jgi.doe.gov/pz/portal.html)
Ferns	Ceratopteris richardii	Cri-miR156	UGACAGAAGAGAGCGAGCAC	Chr35_130061957	TGTTCGCTCTTCATGAGCTCTGACAGAAGAGAGCGAGCACTCAATACAGTTTGCCAATTATTTTGCAAGCTCGGTTGGGAGCTCGCTCTCTGTCTGTCAGAACGACTTCATCACTCGTCAT	Phytozome (https://phytozome.jgi.doe.gov/pz/portal.html)
Ferns	Ceratopteris richardii	Cri-miR156	UGACAGAAGAGAGCGAGCAC	Chr35_130148287	GGTTCGCTCTTCATGAGCTCTGACAGAAGAGAGCGAGCACTCAATACAGGTTGCAAATTATTTTGCAAGCTCGGTTGGGAGCTCGCTTTCTGTCTGTCAGAGCGACTTCATCACTCGTCAT	Phytozome (https://phytozome.jgi.doe.gov/pz/portal.html)
Ferns	Ceratopteris richardii	Cri-miR156	UGACAGAAGAGAGCGAGCAC	Chr35_130525365	GTTTTGCTCTTCATGAGCTCTGACAGAAGAGAGCGAGCACTCAATACAGTTTTTGCAAATTATTTTGCAAGCTCGGTTGGGAGCTCGGTCTCTATCTGTCAGAAGCACTTCATCACTCGTCATGACTTCTTCCTATTGTTTTGT	Phytozome (https://phytozome.jgi.doe.gov/pz/portal.html)
Ferns	Ceratopteris richardii	Cri-miR156	UGACAGAAGAGAGCGAGCAC	Chr35_130540206	GGTTTGCTCCTCATGGGCTCTGACAGAAGAGAGCGAGCACTCAATACAGTTTGCAATTTCTTTGCAAGCTCGGTTGGGAGCTCGTTCTCTATCTGTCAGATGCACTTCATCACTCGTCAT	Phytozome (https://phytozome.jgi.doe.gov/pz/portal.html)
Ferns	Ceratopteris richardii	Cri-miR156	UGACAGAAGAGAGCGAGCAC	Chr35_130655398	GGTTCGATCTTCATGAGCTCTGACAGAAGAGAGCGAGCACTCAATACAGTTTTTGCAAATTATTTTGCAAGCTCGGTTGGGAGCTCGCTCTCTGTCTGTCAGAACCACTTCATCACTCGTCAT	Phytozome (https://phytozome.jgi.doe.gov/pz/portal.html)
Ferns	Ceratopteris richardii	Cri-miR156	UGACAGAAGAGAGUGAGCAC	Chr04_97790704	AGAGCAGAGAGAGCAGAGAGTGACAGAAGAGAGTGAGCACGCAAAGCGGCCTGGGTACGGCGGCAGCGCACCCTGGAGGTTATGCGTGCTCGCTCTTCTTCCTGTCAGTGCGTGCCGTTCTCTAACTCT	Phytozome (https://phytozome.jgi.doe.gov/pz/portal.html)
Gymnosperms	Picea abies	Pab-miR156	UGACAGAAGAGAGUGAGCAC	MA_102488 _7193	CGCCTCGATCTGTTGAGTGCTGACAGAAGAGAGTGAGCACACATAGCAGGAGCTCATGAGACTATGAGTTCAGCCATGCGTGCTCACGTCTCTTTCTGTCAGCGGCTCATCGGGAGCGATCTC	Picea abies 1.0(http://congenie.org/)	sRNA-seq	(Xia, et, al., 2015)
Gymnosperms	Picea abies	Pab-miR156	UGACAGAAGAGAGUGGGCAC	MA_1131_52210	GGGCTTGTTGGGTAAGGTGCTGACAGAAGAGAGTGGGCACACATAGCCCCTAGCATTTCTTGTGTGGGGGGCGCTGCGTGCCCATATCTCTTTCTGTCAGCTCTCAACGGAAGGACGGTCT	Picea abies 1.0(http://congenie.org/)	sRNA-seq	(Xia, et, al., 2015)
Gymnosperms	Picea abies	Pab-miR156	UGACAGAAGAGAGUGGGCAC	MA_18187_14357	GGGTTTGTTGGGTAAGGTCCTGACAGAAGAGAGTGGGCACACATAGGTTCTAGCATTTCCTGTGTGTGGATCGCTGCGTGCCCATATCTCTTTCTGTCAGCTCTAAACAGACGGACGGGCC	Picea abies 1.0(http://congenie.org/)	sRNA-seq	(Xia, et, al., 2015)
Gymnosperms	Picea abies	Pab-miR156	UGACAGAAGAGAGUGGGCAC	MA_20433_5534	TTCATCAAGAAAGGAGGATCTGACAGAAGAGAGTGGGCACAGATAGCCCTAACATTGCTTGTGTGTGGAGCGATGCGTGCCCACCATCTCTTTCAGTCAGCTCTCAAACACGGACGGACGG	Picea abies 1.0(http://congenie.org/)	sRNA-seq	(Xia, et, al., 2015)
Gymnosperms	Picea abies	Pab-miR156	UGACAGAAGAGAGUGGGCAC	MA_25075_40205	GGCCTAGTTGGATAAGGTGCTGACAGAAGAGAGTGGGCACACATAACCCCTAGCATTGTTTATGTGTGGAGCGATGCGTGCCCACCGTCTCTTGCTGTCAGCTCTCAACGGACAGACGGGCG	Picea abies 1.0(http://congenie.org/)	sRNA-seq	(Xia, et, al., 2015)
Gymnosperms	Picea abies	Pab-miR156	UGACAGAAGAGAGUGGGCAC	MA_3007716_201	GGGTTTGTTGGGTAAGGTGCTGACAGAAGAGAGTGGGCACACATAGGTCCTAGCATTTCCTGTGTGTGGATCGCTGCGTGCCCATATCTCTTACTGTCAGCTCTAAACAGACGGACGGGCC	Picea abies 1.0(http://congenie.org/)	sRNA-seq	(Xia, et, al., 2015)
Gymnosperms	Picea abies	Pab-miR156	UGACAGAAGAGAGUGGGCAC	MA_348195_5803	GTTTTAGGGTTGTCCCGTGCTGACAGAAGAGAGTGGGCACACATATCCCCTAGCATAGTTTATGTGTGAGGCGATGTGTGCCCACCGGCTCATTCTGTCTGCATGATTCCCAAACTTCTTT	Picea abies 1.0(http://congenie.org/)	sRNA-seq	(Xia, et, al., 2015)
Gymnosperms	Picea abies	Pab-miR156	UGACAGAAGAGAGUGGGCAC	MA_352257_4924	GACCTTGTTGGATAAGGTGCTGACAGAAGAGAGTGGGCACACATAACTCCTAACATTGTTTGTGTGTGGAGAGATGCGTGCCTACCGTCTCTTTCTGTCAGCTCTCAACGGAGGCACTATCC	Picea abies 1.0(http://congenie.org/)	sRNA-seq	(Xia, et, al., 2015)
Gymnosperms	Picea abies	Pab-miR156	UGACAGAAGAGAGUGGGCAC	MA_6092_6463	CCTCTGCGTGTATAGGAGATTCCGCCCATGTCTTTCTGCGAGTTTTTTTCCCTATGAGTACTGCGCATATTTGGTCGACAGTTTCCGGCTTTTGGTTGTATTTTTGTTAATCAAGGAAGGAAGATGCCCTTGTTGGGGAAGGTGCTGACAGAAGAGAGTGGGCACAGATAGCCCTAACATTGCTT	Picea abies 1.0(http://congenie.org/)	sRNA-seq	(Xia, et, al., 2015)
Gymnosperms	Picea abies	Pab-miR156	UGACAGAAGAGAGUGGGCAC	MA_631928_2105	GATTCAAGGATGTCCTGTGCTGACAGAAGAGAGTGGGCACACATATCCCCTAGCATGGCTTATGTGTGAGGCGATGCGTGCCCACCGGCTCATTCTGTCTGCATGAATCCCTTTTTTCTTT	Picea abies 1.0(http://congenie.org/)	sRNA-seq	(Xia, et, al., 2015)
Gymnosperms	Picea abies	Pab-miR156	UGACAGAAGAGAGUGGGCAC	MA_7545888_483	GAACTTGTTGGGTAAGGTGCTGACAGAAGAGAGTGGGCACACATAGCTCCTAGCATTTCCTGTGTGGGGGGCGCTGCGTGCCCATAGCTCTTTCTGTCAGCTCTCAACGGACGGACGGACC	Picea abies 1.0(http://congenie.org/)	sRNA-seq	(Xia, et, al., 2015)
Gymnosperms	Picea abies	Pab-miR156	UGACAGAAGAGAGUGAGCAC	MA_8200676_71	GTCCTTGTTGGATAAGGTGCTGACAGAAGAGAGTGAGCACACATAGCCCCTAGCATTGTTTGTGTGTGGAGAGATGCGTGCCCACCGTCTCTTTCTGTCAGCTCTCAACGGAGGCACTATCC	Picea abies 1.0(http://congenie.org/)	sRNA-seq	(Xia, et, al., 2015)
Gymnosperms	Picea abies	Pab-miR156	UGACAGAAGAUAGAGGGCAC	MA_3445207_459	GAAGAAGGTGATTATGTTGTTGACAGAAGATAGAGGGCACATGCGCTTACTTTCAGAGAATCTGCAATTGGGGGACATGTGCCTTCTATTCTTCTGCCAGCCCATCACGGTTCACCTTCACATCTAA	Picea abies 1.0(http://congenie.org/)	sRNA-seq	(Xia, et, al., 2015)
Gymnosperms	Picea abies	Pab-miR156	UGACAGAAGAUAGAGGGCAC	MA_10098525_5153	GAAGAAGGTGATTATGTTGTTGACAGAAGATAGAGGGCACATGCGCTTACTTTCAGAGAATCTGCAATTGGGGGACATGTGCCTTCTATTCTTCTGCCAGCCCATCACGGTTCACCTTCATATCTAA	Picea abies 1.0(http://congenie.org/)	sRNA-seq	(Xia, et, al., 2015)
Gymnosperms	Picea abies	Pab-miR156	UGACAGAAGAUAGAGGGCAC	MA_733025_1105	ATATACTGACAATCATCTGATATGTGTTTTTTTCTCAGTCTAATTAACTTGCGGGTATGTGTTCACGTAATGGTGGAAAGCAGAAGAAGGTGATCATGTTGTTGACAGAAGATAGAGGGCACATGCGCTTACTTTCAGAGAATCT	Picea abies 1.0(http://congenie.org/)	sRNA-seq	(Xia, et, al., 2015)
Gymnosperms	Picea abies	Pab-miR156	UGACAGAAGAUAGAGGGCAC	MA_733025_1205	AGAATCTGCAATTGAGGGACATGTGCCTTCTATCTTCTGCCAGCCCATCACGCTTCACCTTCACATCTAAATTGTTATTTTCGAAAGCAGAAGAAGGTGATTATGTTGTTGACAGAAGATAGAGGGCACATGCGCTTACTTTCAGAGAA	Picea abies 1.0(http://congenie.org/)	sRNA-seq	(Xia, et, al., 2015)
Gymnosperms	Picea abies	Pab-miR156	UGACAGAAGAUAGAGGGCAC	MA_8204317_106	CCGGTATGTGATTATGTTGTTGACAGAAGATAGAGGGCACATGCGCTTACTTTCAGAGAATCTGCAATTGAGGGACATGTGCTTTCTATTCTTCTGCCAGCCCATCACGCTTCACCTTCAC	Picea abies 1.0(http://congenie.org/)	sRNA-seq	(Xia, et, al., 2015)
Gymnosperms	Picea abies	Pab-miR156	UGACAGAAGAUAGAGGGCAC	MA_8365547_408	CCGGTATGTGATTATGTTGTTGACAGAAGATAGAGGGCACATGCGCTTACTTTCAGAGAATCTGCAATTGAGTGACATGTGCTTTCTATTCTTCTGCTAGCCCATCACACTTCACCTTCAC	Picea abies 1.0(http://congenie.org/)	sRNA-seq	(Xia, et, al., 2015)
Gymnosperms	Picea abies	Pab-miR156	UGACAGAAGAUAGAGGGCAC	MA_91258_2459	CCGGTATGTGATTATGTTGTTGACAGAAGATAGAGGGCACATGCGCTTACTTTCAGAGAATCTACAATTGAGGGACATGTGCTTTCTATTCTTCTGCCAGCCCATCACGCTTCACCTTCAC	Picea abies 1.0(http://congenie.org/)	sRNA-seq	(Xia, et, al., 2015)
Gymnosperms	Picea abies	Pab-miR156	UGACAGAAGAUAGAGGGCAC	MA_9242574_490	TATAGTGACAATCATCTGATATGTGTTTTTTTCTTAGGTTAATTAACTAGCCAGTATGTGATTATGTTGTTGACAGAAGATAGAGGGCACATGCGCTTACTTTCAGAGAA	Picea abies 1.0(http://congenie.org/)	sRNA-seq	(Xia, et, al., 2015)
Gymnosperms	Picea abies	Pab-miR156	UGACAGAAGAUAGAGGGCAC	MA_9563740_1388	GAAAAAGGTGATTATGTTGTTGACAGAAGATAGAGGGCACATGCGCTTACTTTAAGAGAATATGCAATTGAGGGACATGTGCTTTCTATTCTTCTGCCAGCCCATCACGCTTCACGTTCAC	Picea abies 1.0(http://congenie.org/)	sRNA-seq	(Xia, et, al., 2015)
Gymnosperms	Picea abies	Pab-miR156	UGACAGGAGAUAGAGAGCAC	MA_125740_7259	CAAAATAGAAGGTGTTGGTGTGACAGGAGATAGAGAGCACATACGTTCACATGCAGAGAGTCTGCTTTTGAGATGTATGTGCTCTCTATGCTTCTGTCGTCACATTACACCTTCAGCTTC	Picea abies 1.0(http://congenie.org/)	sRNA-seq	(Xia, et, al., 2015)
Gymnosperms	Picea abies	Pab-miR156	UGACAGGAGAUAGAGAGCAC	MA_141025_3269	GAAGAGGGCGTTGCTGTTGCTGACAGGAGATAGAGAGCACATGCGCTCACATGCAGAGGCTCTGCGTTTGAGGTGCATGTGCTCTCTATGCTTCTGTCGTCATATTAAGCCTTCGCTATT	Picea abies 1.0(http://congenie.org/)	sRNA-seq	(Xia, et, al., 2015)
Gymnosperms	Picea abies	Pab-miR156	UGACAGGAGAUAGAGAGCAC	MA_880492_4956	GAAGGTGCTTGTGTTTTTGTTGACAGGAGATAGAGAGCACATGCGCTCACATGCAGAGGCTCTGCGTTCGAGGTGTATGTGCTCTCTATGCTCCTGTCGTCACGTTAGCCTTCACGTTCG	Picea abies 1.0(http://congenie.org/)	sRNA-seq	(Xia, et, al., 2015)
Gymnosperms	Picea abies	Pab-miR156	UGACAGGAGAUAGAGAGCAC	MA_9572854_5197	GAAGAGGGTGTTGATGTTGCTGACAGGAGATAGAGAGCACATGCGCTCACATGCAGAGGGTCTGCGTTTGAGGTGTATGTGCTCTCTATTCTCCTGTCGTCATATTACGCCTTCGCTATT	Picea abies 1.0(http://congenie.org/)	sRNA-seq	(Xia, et, al., 2015)
Gymnosperms	Thuja plicata	Tpl-miR156	UGACAGAAGAGAGUGAGCAC	29380415_3091277	GGCTGTGATTCGTTGAATGCTGACAGAAGAGAGTGAGCACACATAGCGTAGCGCATGAGGCTATGCGTTTAGCCATGCGTGCTCACCATCTCTTTCTGTCAGCGACTCATGATCAAAGTTTGC	Phytozome (https://phytozome.jgi.doe.gov/pz/portal.html)
Gymnosperms	Gnetum montanum	Gmo-miR156	UGACAGAAGAGAGUGAGCAC	MNCI01032920.1_174809	AATGAAGAGGAGATGATCGCTGACAGAAGAGAGTGAGCACACATAGCTTTGAATCCATGAAAGTATGTGTTTAGCAATGCGTGCTCACTTCTCTTGCTGTCAGCAAACTCGTCTTGCTAAATTT	NCBI(https://blast.ncbi.nlm.nih.gov/Blast.cgi)
Gymnosperms	Gnetum montanum	Gmo-miR156	UGACAGAAGAGAGUGAGCAC	MNCI01032732.1_529133	AATGTGGGCTGGAATTAGGGTGACAGAAGAGAGTGAGCACCCATAAACTCCATGCAAAACGTTTTGTGTGCTTAGAGATATGAGTGCTCACTTCTCTTTCTGTCATCCCTCGCTTAAGATACAGTAC	NCBI(https://blast.ncbi.nlm.nih.gov/Blast.cgi)
Gymnosperms	Gnetum montanum	Gmo-miR156	UGACAGAAGAGAGUGAGCAU	MNCI01032732.1_523059	GAGTTGCAGCAGCAGGAGGTTGACAGAAGAGAGTGAGCATACATGAGATTCCTTGACAGCAAGTGAATTTGTCTTGAATGCTCACTCTTCTTTCTGTCATCCTGCAATTTTCTGCTCTCTT	NCBI(https://blast.ncbi.nlm.nih.gov/Blast.cgi)
Gymnosperms	Gnetum montanum	Gmo-miR156	UGACAGAAGAGAGUGAGCAC	MNCI01003051.1_106476	TCGATGCCATGGAGGAACGCTGACAGAAGAGAGTGAGCACTTATGGCGTAAGGCATAAAATTATATTATGCGTTCGGTCATCAGTGCTCACCTCTCTTCTCGTCAGCAACTTCATCGCGTTCGCAAA	NCBI(https://blast.ncbi.nlm.nih.gov/Blast.cgi)
Gymnosperms	Gnetum montanum	Gmo-miR156	UGACAGAAGAGAGUGAGCAC	MNCI01032920.1_174810	AATGAAGAGGAGATGATCGCTGACAGAAGAGAGTGAGCACACATAGCTTTGAATCCATGAAAGTATGTGTTTAGCAATGCGTGCTCACTTCTCTTGCTGTCAGCAAACTCGTCTTGCTAAATTT	NCBI(https://blast.ncbi.nlm.nih.gov/Blast.cgi)
Angiosperm	Amborella trichopoda	Atr-miR156	UGACAGAAGAUAGAGAGCAC	AmTr_v1.0_scaffold00044_4041342	GAGAGGGGGTCTGGTGTTGTTGACAGAAGATAGAGAGCACATAAAGTAACGTGCAGTGGGCGTTTGCATTTTATTTTGTATGTGCTCTCTAGCCTTCTGTCATCACCTGCTCACCATTCCCACC	Phytozome (https://phytozome.jgi.doe.gov/pz/portal.html)	sRNA-seq	GSM1024602
Angiosperm	Amborella trichopoda	Atr-miR156	UGACAGAAGAGAGUGAGCAC	AmTr_v1.0_scaffold00052_3292252	TGACAGAAGAGAGTGAGCACATATGGCCTTTCTTGCACCGAGTCGATGCTTGAAGTTATGCGTGCTTACTTTCTATCTGTCACTTCGCCACCAACACCACACATC	Phytozome (https://phytozome.jgi.doe.gov/pz/portal.html)	sRNA-seq	GSM1024602
Angiosperm	Amborella trichopoda	Atr-miR156	UGACAGAAGAUAGAGAGCAC	AmTr_v1.0_scaffold00061_4133471	TTGAAAGTAGAGTTGGTTGTTGACAGAAGATAGAGAGCACAAAACCAACACAAGCAATAGGCTTTCATGCTTCTGGAGGATATGTGCTCTCTATACTTCTGCCACCATGCCCTTAGAAGCACTCTA	Phytozome (https://phytozome.jgi.doe.gov/pz/portal.html)	sRNA-seq	GSM1024602
Angiosperm	Amborella trichopoda	Atr-miR156	UGACAGAAGAGAGUGAGCAC	AmTr_v1.0_scaffold00065_3401636	AAGGGGGTAGTGGGTTATGCTGACAGAAGAGAGTGAGCACACATGGCCAATTGTATAACCGTATGCCGCTGTCTGTGCGTGCTCACTCCTCTTCTTGTCAGCTTTATCATTTCCCGCTATTG	Phytozome (https://phytozome.jgi.doe.gov/pz/portal.html)	sRNA-seq	GSM1024602
Angiosperm	Amborella trichopoda	Atr-miR156	UGACAGAAGAGAGUGGGAAC	AmTr_v1.0_scaffold00067_2972640	TCAGATCCAATGAATTACCATGACAGAAGAGAGTGGGAACCACCATTAGTCAAGGGCCTGTGCTGAAGACTCCAACTCTTTACCTAAGTACCCATCATGCCCATGATTTCATATTGGATGGCAATAATCCCAATCATTTGCGAATATAACTCAGTTTATTGAATT	Phytozome (https://phytozome.jgi.doe.gov/pz/portal.html)
Angiosperm	Nymphaea colorata	Nco-miR156	UGACAGAAGAGAGUGAGCAC	CM018369.1_30487927	AGGATCTCTGTCCATGGAGGTGACAGAAGAGAGTGAGCACACATGGGGGTTTCTTGCATGAGAGCTCATGCTCGAGGCTATGCGTGCTCACTTTCTCTCTGTCACCCCTCTTTACTTCTTCTTCTT	NCBI(https://blast.ncbi.nlm.nih.gov/Blast.cgi)	sRNA-seq	GSM4478590
Angiosperm	Nymphaea colorata	Nco-miR156	UGACAGAAGAUAGAGAGCAC	CM018370.1_7774839	CAGTGAAATTGAAGGCCTGTTGACAGAAGATAGAGAGCACAAATGAGCAGCCGTGCCTGTGTTGCACGCCTGAGCATCGTGTGCTCTCCCTTCTTCTGTCATCAGATTTCTGGGTTTGCTTCT	NCBI(https://blast.ncbi.nlm.nih.gov/Blast.cgi)	sRNA-seq	GSM4478590
Angiosperm	Nymphaea colorata	Nco-miR156	UGACAGAAGAGAGUGAGCAC	CM018374.1_4015182	GCAGCAGGTATTGATGGAGGTGACAGAAGAGAGTGAGCACACATGGTGTCTTCAGCATGAAAAGTACTCGTGCTCGAAGCTATGCGTGCTCTCTCTCTGTCTGTCACCCCTTTCTCTCTTTTTCCTTT	NCBI(https://blast.ncbi.nlm.nih.gov/Blast.cgi)	sRNA-seq	GSM4478590
Angiosperm	Nymphaea colorata	Nco-miR156	UGACAGAAGAGAGUGAGCAC	CM018374.1_4030875	GCTTCTCTGAACTGTGGAGGTGACAGAAGAGAGTGAGCACACATGGTGCTTTCATGCATGAGTGTTCATACTTGAAGCTATGCGTGCTCTCTCTCTCTCTGTCACCCCAAAGTAGGAGAAGTTAAG	NCBI(https://blast.ncbi.nlm.nih.gov/Blast.cgi)	sRNA-seq	GSM4478590
Angiosperm	Nymphaea colorata	Nco-miR156	UGACAGAAGAGAGUGAGCACACAUGGUGCUUUCAUGCAUGAGUGUUCAUACUUGAAGCUAUGCGUGCUCUCUCUCUCUCUGUCACCCCAAAGUAGGAGAAGUUAAGCAGGUGAGUUUGUAGUAUGGCUUCUCCAUGUAUGGAGGUGACAGAAGAGAGUGAGCACACAUAGUGCUUUCAUGCAUGAGGUUUCAUACUUGAAGCUAUGCGUGCUCUCUCUCUCUCUGUCACCCCAAAGAAGGAGAAGUCAAGCAGGUGAUUUUAGAGUAUGGCUUCUCCAUGCAUGGAGGUGACAGAAGAGAGUGAGCACACAUGGUGCUUUCAUGCAUGAGAGUUCAUGUUUGAAGCUAUGCGUGCUCUCUCUCUCUCUGUCACCCCAAAGUAGAAGUCAAGCAGGUGAG…	CM018374.1_4031019	GGCTTCTCCATGTATGGAGGTGACAGAAGAGAGTGAGCACACATAGTGCTTTCATGCATGAGGTTTCATACTTGAAGCTATGCGTGCTCTCTCTCTCTCTGTCACCCCAAAGAAGGAGAAGTCAAG	NCBI(https://blast.ncbi.nlm.nih.gov/Blast.cgi)	sRNA-seq	GSM4478590
Angiosperm	Nymphaea colorata	Nco-miR156	UGACAGAAGAGAGUGAGCACACAUAGUGCUUUCAUGCAUGAGGUUUCAUACUUGAAGCUAUGCGUGCUCUCUCUCUCUCUGUCACCCCAAAGAAGGAGAAGUCAAGCAGGUGAUUUUAGAGUAUGGCUUCUCCAUGCAUGGAGGUGACAGAAGAGAGUGAGCACACAUGGUGCUUUCAUGCAUGAGAGUUCAUGUUUGAAGCUAUGCGUGCUCUCUCUCUCUCUGUCACCCCAAAGUAGAAGUCAAGCAGGUGAGUUUGCAGUAUAUCUUCUCCACAUAUGGAGGUGACAGAAGAGAGUGAGCACACAUGGGAUUUUCUUGCAUGAGAGCUCAUGCUUGAAGCUAUGCGGGCUCUCUCUCUCUGUCACCCCAAAGCAGGAGAAGUCAGCAGGUGAGUUU…	CM018374.1_4031163	GGCTTCTCCATGCATGGAGGTGACAGAAGAGAGTGAGCACACATGGTGCTTTCATGCATGAGAGTTCATGTTTGAAGCTATGCGTGCTCTCTCTCTCTCTGTCACCCCAAAGTAGAAGTCAAGCAG	NCBI(https://blast.ncbi.nlm.nih.gov/Blast.cgi)	sRNA-seq	GSM4478590
Angiosperm	Nymphaea colorata	Nco-miR156	UGACAGAAGAGAGUGAGCACACAUGGGAUUUUCUUGCAUGAGAGCUCAUGCUUGAAGCUAUGCGGGCUCUCUCUCUCUGUCACCCCAAAGCAGGAGAAGUCAGCAGGUGAGUUUAUAGUAUGGCUUCUCCACAUAUGGAGUUGACAGAAGAGAGUGAGCACACAUGGGGGUCUUCCUGCAUGGGAGCUCAUGCUUGGGGGUAUGUGUGCUCAUUCUCUCUCUGUCACCCCAGCUACGAGAAUCCAUCU	CM018374.1_4031304	ATCTTCTCCACATATGGAGGTGACAGAAGAGAGTGAGCACACATGGGATTTTCTTGCATGAGAGCTCATGCTTGAAGCTATGCGGGCTCTCTCTCTCTGTCACCCCAAAGCAGGAGAAGTCAGC	NCBI(https://blast.ncbi.nlm.nih.gov/Blast.cgi)	sRNA-seq	GSM4478590
Angiosperm	Nymphaea colorata	Nco-miR156	UGACAGAAGAGAGUGAGCACACAUGGGAUUUUCUUGCAUGAGAGCUCAUGCUUGAAGCUAUGCGGGCUCUCUCUCUCUGUCACCCCAAAGCAGGAGAAGUCAGCAGGUGAGUUUAUAGUAUGGCUUCUCCACAUAUGGAGUUGACAGAAGAGAGUGAGCACACAUGGGGGUCUUCCUGCAUGGGAGCUCAUGCUUGGGGGUAUGUGUGCUCAUUCUCUCUCUGUCACCCCAGCUACGAGAAUCCAUCU	CM018374.1_4031445	GGCTTCTCCACATATGGAGTTGACAGAAGAGAGTGAGCACACATGGGGGTCTTCCTGCATGGGAGCTCATGCTTGGGGGTATGTGTGCTCATTCTCTCTCTGTCACCCCAGCTACGAGAATCCATCT	NCBI(https://blast.ncbi.nlm.nih.gov/Blast.cgi)	sRNA-seq	GSM4478590
Angiosperm	Nymphaea colorata	Nco-miR156	UGACAGAAGAGAGUGAGCAC	CM018374.1_4056760	TCGGTACTCAAGTTTGGAGGTGACAGAAGAGAGTGAGCACACAGGGCCTTTTCTTGCATGGAGCTTCATGCTCGAAGCTCTGCGTGCTCACTTCCTCTCTGTCACCTCTCATCTCACTTCACAGGA	NCBI(https://blast.ncbi.nlm.nih.gov/Blast.cgi)	sRNA-seq	GSM4478590
Angiosperm	Liriodendron chinense	lch-miR156	UGACAGAAGAUAGAGAGCAG	ML058343.1_4630940	CATGGATGGTGTGATGCTGTTGACAGAAGATAGAGAGCAGTCCTCTTCCTCTGTGTGTGTGTGTGTGTGTGTGTGTGTGTGTGTGTGTGTTTGAGAGAGAGAGAGAGAGAGAGAGAGAGAGAGAGAGGAGGCATGGATGGTGTGATGCTGTTGACAGAAGATAGAGAGCACAGATGATGAAATGCAAATGGGCTACGCATCTCACTCCTTTGTGCTCTCTAGCCTTCTGTCATCACCTTCAGCCCCTCCTCCCA	NCBI(https://blast.ncbi.nlm.nih.gov/Blast.cgi)	sRNA-seq	(Wang et al., 2012)
Angiosperm	Liriodendron chinense	lch-miR156	UGACAGAAGAGAGUGAGCAC	ML058387.1_7420237	AGAGAAGGAAGAGAGGAGATTGACAGAAGAGAGTGAGCACATACCTGCAACTGTATAAATCTATGCAGTCCTGGTGCGTGCTCACTTCTCTTTCTGTCACCTCCCCACCTATGGCTTCTGC	NCBI(https://blast.ncbi.nlm.nih.gov/Blast.cgi)	sRNA-seq	(Wang et al., 2012)
Angiosperm	Liriodendron chinense	lch-miR156	UGACAGAAGAGAGUGAGCAC	ML058496.1_1244878	GGGTGGAAGGAAGCTTTGACTGACAGAAGAGAGTGAGCACACGCCGAAAACTGTATAAGAGTATGCTGTTGCCGGTGCGTGCTCACTCTCTTTCCGTCAGTTACCGGTGCCGGAATCTGAG	NCBI(https://blast.ncbi.nlm.nih.gov/Blast.cgi)	sRNA-seq	(Wang et al., 2012)
Angiosperm	Liriodendron chinense	lch-miR156	UGACAGAAGAGAGAGAGCAC	ML058573.1_2119130	TGGGGTGGGGTAAGATATGCTGACAGAAGAGAGAGAGCACAACCCAACATTAGCTAAAGAGAGGCTTTGCTTTCGCTGGGAGTGTGCTTTCTCTTCTTCTGTCATCATCCATGATCTCTCTCTCTC	NCBI(https://blast.ncbi.nlm.nih.gov/Blast.cgi)	sRNA-seq	(Wang et al., 2012)
Angiosperm	Liriodendron chinense	lch-miR156	UGACAGAAGAUAGAGAGCAC	PVNU02002217.1_1251928	GGAGGCATGGGTGATGTTGTTGACAGAAGATAGAGAGCACAGATGATGGTATGCATAGGCGTTTGCATCTCACTCCTTTGTGCTCTCTATGCTTCTGTCATCACATTCAACCCCTTCTCCAA	NCBI(https://blast.ncbi.nlm.nih.gov/Blast.cgi)	sRNA-seq	(Wang et al., 2012)
Angiosperm	Liriodendron chinense	lch-miR156	UGACAGAAGAGAGUGAGCAC	PVNU02002410.1_315442	ACGGGCGCACGTACGTATGGTGACAGAAGAGAGTGAGCACTGATGGTTTTTTCTTGCATGGGGTGTCATGCTCGAAGCTATACGTGCTCTCTCTCTATCTGTCACTCACGTGGGTACACGTGTGTG	NCBI(https://blast.ncbi.nlm.nih.gov/Blast.cgi)	sRNA-seq	(Wang et al., 2012)
Angiosperm	Liriodendron chinense	lch-miR156	UGACAGAAGAGAGUGAGCAC	PVNU02002410.1_315595	GCGTGTGCGCGTACGTTTGGTGACAGAAGAGAGTGAGCACATATGGTTTTTTCTTGCATGGGGGTGCGTGCTCGAAGCTATGCGTGCTTACTCTCTATCTGTCGCCCACCTATTTAGTTTTTACCA	NCBI(https://blast.ncbi.nlm.nih.gov/Blast.cgi)	sRNA-seq	(Wang et al., 2012)
Angiosperm	Liriodendron chinense	lch-miR156	UGACAGAAGAGAGUGAGCAC	PVNU02002410.1_382851	ACGGGTGCACGTACGTATGGTGACAGAAGAGAGTGAGCACTGATGGTTTTTTCTTGCATGGGGGGGTCATGCTCGAAGCTATGGGTGCTTTCTCTCTATCTGTCACTCACGTGGGTACACGTGTGTA	NCBI(https://blast.ncbi.nlm.nih.gov/Blast.cgi)	sRNA-seq	(Wang et al., 2012)
Angiosperm	Liriodendron chinense	lch-miR156	UGACAGAAGAGAGUGAGCAC	PVNU02002410.1_383167	ACGTGTGCGCGTACGTTAGGTGACAGAAGAGAGTGAGCACACATGGTTTTTTCTTGCATGGGGGTGCATGCTCGAAGCTATGCGTGCTTACCCTCTATCTGTCACCCACCTATTTAGGTTTTACCC	NCBI(https://blast.ncbi.nlm.nih.gov/Blast.cgi)	sRNA-seq	(Wang et al., 2012)
Angiosperm	Cinnamomum kanehirae	cka-miR156	UGACAGAAGAGAGUGAGCAC	QPKB01000002.1_5059243	AAGGAGAAAAGAGAGGCATCTGACAGAAGAGAGTGAGCACACACCGGCAATTGTATAAATGTATATTTTTTCCGGTGCGTGCTCACTTCTCTTTCTGTCAGCTGCTCATCTCTCTCTTCACC	NCBI(https://blast.ncbi.nlm.nih.gov/Blast.cgi)	none
Angiosperm	Cinnamomum kanehirae	cka-miR156	UGACAGAAGAGAGUGAGCAC	QPKB01000002.1_5092632	AAGGAGAAAAGAGAGGCATCTGACAGAAGAGAGTGAGCACACACCGGCAATTGTATAAATGTATATTTTTTCCGGTGCGTGCTCACTTCTCTTTCTGTCAGCTGCTCATCTCTCTCTTCACC	NCBI(https://blast.ncbi.nlm.nih.gov/Blast.cgi)	none
Angiosperm	Cinnamomum kanehirae	cka-miR156	UGACAGAAGAGAGUGAGCAC	QPKB01000004.1_16907281	AGAGTGGAGAGAGAGGAGACTGACAGAAGAGAGTGAGCACACACAAGCCATTGTATAAATGTATGCTGTTGCCGGTGGGTGCTCACTTCTCTCTCTGTCAAGTGCCCAATGCCTCTCTCTCTC	NCBI(https://blast.ncbi.nlm.nih.gov/Blast.cgi)	none
Angiosperm	Cinnamomum kanehirae	cka-miR156	UGACAGAAGAGAGAGAGCAC	QPKB01000004.1_32520368	CAAAGAGAAAAATGCTACATTGACAGAAGAGAGAGAGCACAGCCCCGCAGGTGTTGAAGAGCATTTTGCATTTGTGGAGAATGTGTTCTCGCTCTTCTCTCAACACCTCTTTATATATATATAT	NCBI(https://blast.ncbi.nlm.nih.gov/Blast.cgi)	none
Angiosperm	Cinnamomum kanehirae	cka-miR156	UGACAGAAGAGAGAGAGCAC	QPKB01000004.1_32568255	AATGGAGAAAAAGTCCGAATTGACAGAAGAGAGAGAGCACAGCCCCACACATGATAAAGAGTCTCTCTTTGCATTTGCGGAGAATGTGTTCTCCCTCTTCTGCCAACACCTTGGTTTCTCAGTAACA	NCBI(https://blast.ncbi.nlm.nih.gov/Blast.cgi)	none
Angiosperm	Cinnamomum kanehirae	cka-miR156	UGACAGAAGAGAGAGAGCAC	QPKB01000004.1_6574577	TACCAGTAAGGTGATGTTGCTGACAGAAGAGAGAGAGCACAGATGATGAAGTGCATGATCTTTTTGCATCTCACTCCTTTGTGCTCTCTCTCTTACTGTCATCACCTTCTGCCCCTCCTCTTT	NCBI(https://blast.ncbi.nlm.nih.gov/Blast.cgi)	none
Angiosperm	Cinnamomum kanehirae	cka-miR156	UGACAGAAGAGAGUGAGCAC	QPKB01000007.1_33477474	ACTTTAGTGTGTAAGTAGGGTGACAGAAGAGAGTGAGCACATATGGTTTTTCTTGCATGGAGTTCATGTTGGATGCTATGCGTGCTCACTTTCTATCTGTCATCCTTCTGTACTTGGCTTTTAT	NCBI(https://blast.ncbi.nlm.nih.gov/Blast.cgi)	none
Angiosperm	Cinnamomum kanehirae	cka-miR156	UGACAGAAGAGAGUGAGCAC	QPKB01000008.1_37315176	GAGAGAGAGAGAGGAGAGACTGACAGAAGAGAGTGAGCACACGCCGGCAATTGTATAAGGGTATGCTGTTCCGTTGCGTGCTCACTTCTCTTTCTGTCAGCTTTCTCTCTTTCAATCTGCA	NCBI(https://blast.ncbi.nlm.nih.gov/Blast.cgi)	none
Angiosperm	Cinnamomum kanehirae	cka-miR156	UGACAGAAGAGAGUGAGCAC	QPKB01000009.1_933846	GTACTTGTTGGGTGTTTTGGTGACAGAAGAGAGTGAGCACACATGGTTTTTCTTGCATATATGGAGTTCATGCTTGAAGCTATGCGTGCTCACTCTCTCTCTGTCACGTAATTACTCGATTAGTGGAA	NCBI(https://blast.ncbi.nlm.nih.gov/Blast.cgi)	none
Angiosperm	Spirodela polyrhiza	Spo-miR156	UGACAGAAGAGAGUGAGCAC	pseudo0_7606886	GGCGTCGAGTGCCGTAAGGCTGACAGAAGAGAGTGAGCACCCACCGGCGACTGCATCAAGGCTATGCCGTCGTCACGGCGCGTGCTCACTTCTCTTTCTGTCAGCTCCTGGTAGTGTTGCACTGGC	Phytozome (https://phytozome.jgi.doe.gov/pz/portal.html)	sRNA-seq	(Fourounjian et al., 2019)
Angiosperm	Spirodela polyrhiza	Spo-miR156	UGACAGAAGAGAGUGAGCAC	pseudo0_7609980	GGGGGAGGGGGATGGGGCGCTGACAGAAGAGAGTGAGCACACACCGGAGGAGGTATTAAAGGATGCCATCGCCGCCGTGCGTGCTCACTCCTCTCCCTGTCGGCCCCCGGTTGCCCCCAACCCA	Phytozome (https://phytozome.jgi.doe.gov/pz/portal.html)	sRNA-seq	(Fourounjian et al., 2019)
Angiosperm	Zostera marina	Zmar-miR156	UGACAGAAGAUAGUGAGCAC	scaffold_324_33377	GGGGAGCTGCACTGTGCTGCTGACAGAAGATAGTGAGCACACCTCGGCAATTTCTTAAGTTTCTTTGAAGTTTCCGTCGTGTGTTCACTATCTTTCTGTCGGCTTTCTCCGGTTCTCTCCCA	Phytozome (https://phytozome.jgi.doe.gov/pz/portal.html)	sRNA-seq	GSM4478613
Angiosperm	Zostera marina	Zmar-miR156	UGACAGAAGAGAGUGAGCAC	scaffold_16_979003	AAAGAAAACTATGAGCAAGCTGACAGAAGAGAGTGAGCACATCGTAGAAACTACATAGAACACATCTATGAAGCTCCAACTGTGTGCTCACTTCTCTTCTTGTCAGCTATCTGCGAAAGTTTAAGTT	Phytozome (https://phytozome.jgi.doe.gov/pz/portal.html)	sRNA-seq	GSM4478613
Angiosperm	Zostera marina	Zmar-miR156	UGACAGAAGAGAGUGAGCAC	scaffold_17_961120	ACTGAGATCGAGTTGGCTGCTGACAGAAGAGAGTGAGCACACTCTGGTGGTTTCATAAAGAGTATGCAGCTTCTACTGTGTGCTCACGTCTCTTCTTGTCAGCGAAGCGAGTCCTTTTAAGAA	Phytozome (https://phytozome.jgi.doe.gov/pz/portal.html)	sRNA-seq	GSM4478613
Angiosperm	Zostera marina	Zmar-miR156	UGACAGAAGAGAGUGAGCAC	scaffold_281_144911	TGGCGTATATAATCGAGTTATGACAGAAGAGAGTGAGCACATCTCCACATGAATGAAACATGATCATTCTTATGGAGTGTGTGCTCCCTTCTCTATCTGTCATGATTATTAGATCTTAAATCCA	Phytozome (https://phytozome.jgi.doe.gov/pz/portal.html)	sRNA-seq	GSM4478613
Angiosperm	Zostera marina	Zmar-miR156	UGACAGAAGAGAGUGAGCAC	scaffold_70_208749	GTCTGTAGTCTGTCTGTAGGTGACAGAAGAGAGTGAGCACACATGGTGTTTTCTTGCATGAAACTACATGGTTGAAGCTATGTGTGCTCACTTCTCTTCCTGTCACCTCTTTACTCAATCATTTTAT	Phytozome (https://phytozome.jgi.doe.gov/pz/portal.html)	sRNA-seq	GSM4478613
Angiosperm	Phalaenopsis equestris	Peq-miR156	UGACAGAAGAGAGUGAGCAC	NW_018164444.1_76553934	TTTCTGAATATCACAGAATTTGACAGAAGAGAGTGAGCACACAGCGGCGGTGCCCGCATCGCAGAATGCTGTCCGCGTTGCGTGCTCACCTCTCTCTCTGTCAGACTGTTTTATCCAGTCATGTT	NCBI(https://blast.ncbi.nlm.nih.gov/Blast.cgi)	none
Angiosperm	Phalaenopsis equestris	Peq-miR156	UGACAGAAGAGAGUGAGCAC	NW_018164536.1_3540547	AGAAAAGAGGGTTTGGAGGGTGACAGAAGAGAGTGAGCACCTGTGGTATTTTCTTGTATGAGGGTTCATGCTTGAAGCTATGTGTGCTCACTCTCTATCTGTCACCCATCACTTATTATCCATAGT	NCBI(https://blast.ncbi.nlm.nih.gov/Blast.cgi)	none
Angiosperm	Phalaenopsis equestris	Peq-miR156	UGACAGAAGAGAGUGAGCAC	NW_018164666.1_3093119	TATGATGGATGAGAGTCTGCTGACAGAAGAGAGTGAGCACACAGCGATGAAGATGGCATCGAGGCTCACTACTCTTCCTGTCAGCCACCGCTCTCTCTGTCTTTT	NCBI(https://blast.ncbi.nlm.nih.gov/Blast.cgi)	none
Angiosperm	Phalaenopsis equestris	Peq-miR156	UGACAGAAGAGAGUGAGCAC	NW_018164733.1_86286	TTGGGCTAGATGGAAGCCGGTGACAGAAGAGAGTGAGCACATATGGCGCTTTCTTGCTTGGGATACGAATCATGCTAGAAGCTATATGTGCTCACTCTCTCTCTGTCGCCCAACGCCATGCTATTGAAAC	NCBI(https://blast.ncbi.nlm.nih.gov/Blast.cgi)	none
Angiosperm	Phalaenopsis equestris	Peq-miR156	UGACAGAAGAGAGUGAGCAC	NW_018164891.1_376711	TAGGAGGCTTATGAGGCGGGTGACAGAAGAGAGTGAGCACACATGGTGCTTTCTTGCTTGGGAAGTGAAGCCATGCTTGAAGTTATGTGTGCTCACCCTCTCTCTGTCACTCATCACAATACTCGTTGTGC	NCBI(https://blast.ncbi.nlm.nih.gov/Blast.cgi)	none
Angiosperm	Phalaenopsis equestris	Peq-miR156	UGACAGAAGAGAGUGAGCAC	NW_018164992.1_154476	TGGATCGATGATGAGTGGGCTGACAGAAGAGAGTGAGCACACAGCGTTGAAGACTGCATCGACGAATGGAGTTCTTGTTGCGTGCTCACGTCTCTATCTGTCAGCCAGCCTAATTACAGGCCACT	NCBI(https://blast.ncbi.nlm.nih.gov/Blast.cgi)	none
Angiosperm	Phalaenopsis equestris	Peq-miR156	UGACAGAAGAGAGUGAGCAC	NW_018235824.1_1906	TTGGGCTAGATGGAAGCCGGTGACAGAAGAGAGTGAGCACATATGGCGCTTTCTTGCTTGGGATACGAATCATGCTAGAAGCTATATGTGCTCACTCTCTCTCTGTCGCCCAACGCCATGCTCTTGGAAC	NCBI(https://blast.ncbi.nlm.nih.gov/Blast.cgi)	none
Angiosperm	Dendrobium catenatum	Dcat-miR156	UGACAGAAGAGAGUGAGCAC	NW_021318832.1_3066295	AGGAGAAGCTTGAGGGAGAGTGACAGAAGAGAGTGAGCACACATGATGTTTTCTTGCATGGGAGGTGAAGCCATGCTCGAAGTTATGTGTGCTCACCCTCTCTCTGTCACTCGTCACAAAACTCTTTGTGC	NCBI(https://blast.ncbi.nlm.nih.gov/Blast.cgi)	none
Angiosperm	Dendrobium catenatum	Dcat-miR156	UGACAGAAGAGAGUGAGCAC	NW_021318876.1_2287586	CAAGCGAGTTTGATAGAATTTGACAGAAGAGAGTGAGCACACAGCGGCGGTGACCGCATCGCCGAATGCTGTCCCCGTTGGGTGCTCACTACTCTCTCTGTCAGACTCTGTTGTATCCAGTCTTT	NCBI(https://blast.ncbi.nlm.nih.gov/Blast.cgi)	none
Angiosperm	Dendrobium catenatum	Dcat-miR156	UGACAGAAGAGAGUGAGCAC	NW_021319091.1_679376	TTGGATCGATGAGAGTGGGCTGACAGAAGAGAGTGAGCACACAGCGTTGAAGACTGCATCGACGAATGCCGTTCTTGTTGCGTGCTCACCTCTCTATCTGTCAGTCAGCCTTATTATTGGCCACT	NCBI(https://blast.ncbi.nlm.nih.gov/Blast.cgi)	none
Angiosperm	Dendrobium catenatum	Dcat-miR156	UGACAGAAGAGAGUGAGCAC	NW_021319127.1_1072784	AGCTTGAGGATGATGGAAGGTGACAGAAGAGAGTGAGCACATATGGTGCTTTCTTGTATGGGATGGAAATCATGCTTGGAGCTATATGTGCTCACTCTCTCTCTGTCATCCATCACAAATGAAAATTTAT	NCBI(https://blast.ncbi.nlm.nih.gov/Blast.cgi)	none
Angiosperm	Dendrobium catenatum	Dcat-miR156	UGACAGAAGAGAGUGAGCAC	NW_021319132.1_169163	AAGAGGCGTTTGATGGAGGGTGACAGAAGAGAGTGAGCACCTATGGTGTTTTCTTGCATGAGAGGAGAGTTCATGCTTGAAGCTATGTGTGCTCACTCTCTATCTGTCACCCATCACTTAATCCTCCATAT	NCBI(https://blast.ncbi.nlm.nih.gov/Blast.cgi)	none
Angiosperm	Dendrobium catenatum	Dcat-miR156	UGACAGAAGAGAGUGAGCAC	NW_021319500.1_2693886	CTTGATCGATGAGAGTTTGCTGACAGAAGAGAGTGAGCACACAACGATGAAGACTGCATCGATGAATGCCGTTCGCGTTGCGTGCTCACTTCTCTACCTGTCAGCCACAGCTACCTCTGTCATTT	NCBI(https://blast.ncbi.nlm.nih.gov/Blast.cgi)	none
Angiosperm	Brachypodium distachyon	Bdi-miR156	UGACAGAAGAGAGUGAGCAC	Bd2_3992005	AGGGAGTATGAGATGGAGGCTGACAGAAGAGAGTGAGCACACATGGTGCCTTTCTTGCATGGTGAATCAGAGAGAGGGAGAAAGAGCGTTCATGCTTGAAGCTATGTGTGCTCACTTCTCTCTCTGTCAGCCATTACTTACATCTTTCTCT	Phytozome (https://phytozome.jgi.doe.gov/pz/portal.html)	sRNA-seq	(Zhang, et, al., 2009a)
Angiosperm	Brachypodium distachyon	Bdi-miR156	UGACAGAAGAGAGUGAGCAC	Bd2_3992233	ATGGTGTCGTGAGTGGAAGCTGACAGAAGAGAGTGAGCACCCATGGTGTTTCGTTTGCATCAAGGACATGCCAGGGAGCTATGCGTGCTCACTGCTCTATCTGTCAGCCAGCCACTGATGAGGCTTCA	Phytozome (https://phytozome.jgi.doe.gov/pz/portal.html)	sRNA-seq	(Zhang, et, al., 2009a)
Angiosperm	Brachypodium distachyon	Bdi-miR156	UGACAGAAGAGAGUGAGCAC	Bd2_3992470	GAGCTGGGTCTTTGGAGGTTTGACAGAAGAGAGTGAGCACACGCGGTGGTTTCCTAGCATGCAGGAGCCATGCTGGGAGCTGCGCGTGCTCACCCTCTCTCTGTCAGCCGTTCACCATGCCCCATATC	Phytozome (https://phytozome.jgi.doe.gov/pz/portal.html)	sRNA-seq	(Zhang, et, al., 2009a)
Angiosperm	Brachypodium distachyon	Bdi-miR156	UGACAGAAGAGAGAGAGCAC	Bd2_56362148	GCCTGTGTCGTCGGGCTGTCTGACAGAAGAGAGAGAGCACAGTTGTGATCCGGGCCCCCGTCGTTGGTGGCAAACATCTTGTTGCCGTTGCTGTGCCTGCTGCTGCTGTTGCTGCTGCTCTCTGAGGAAGGTGTGATGGTAAATGGCTGCTG	Phytozome (https://phytozome.jgi.doe.gov/pz/portal.html)	sRNA-seq	(Zhang, et, al., 2009a)
Angiosperm	Brachypodium distachyon	Bdi-miR156	UGACAGAAGAGAGUGAGCAC	Bd3_39150872	AGGTGTGGCAAGGCTATGGGTGACAGAAGAGAGTGAGCACACAGCGGCCAGACTGCATCTATTCCTTCGGCGGCGGACACGGCCGGGCATGGCCGGCCATGGCATGGCATACACGAAAACGAATGATGCTGCTGCTGCTGCGTGCTCACTTCTCTCTCTGTCACCTCTCGCACACACGGCTAGCC	Phytozome (https://phytozome.jgi.doe.gov/pz/portal.html)	sRNA-seq	(Zhang, et, al., 2009a)
Angiosperm	Brachypodium distachyon	Bdi-miR156	UGACAGAAGAGAGUGAGCAC	Bd3_4482977	TTGAGAGGGCCTCGAGAGATTGACAGAAGAGAGTGAGCACACGGCGTGATGTCCGGCATATGTATGCCGTCGTCGCCGCGTGCTCACTCCTCTTTCTGTCAGCCTCTTTCTCTCCGGAGTTTA	Phytozome (https://phytozome.jgi.doe.gov/pz/portal.html)	sRNA-seq	(Zhang, et, al., 2009a)
Angiosperm	Brachypodium distachyon	Bdi-miR156	UGACAGAAGAGAGUGAGCAC	Bd3_49843208	TGTATGGGCGGCTTGGGCGGTGACAGAAGAGAGTGAGCACACGGCCGGTCGTCACACGACGGCGCCGCCGTGTCGCGGCCGCGTGCTCACTGCTCTTCCTGTCATCCACTAGCTCTCTCCGATTCC	Phytozome (https://phytozome.jgi.doe.gov/pz/portal.html)	sRNA-seq	(Zhang, et, al., 2009a)
Angiosperm	Brachypodium distachyon	Bdi-miR156	UGACAGAAGAGAGUGAGCAC	Bd4_36328604	GATGGCGGTGTCAGAACGGCTGACAGAAGAGAGTGAGCACACAGCGGCAGCCTGCATCTGGAGCTAAAGACGATGATGTGTCGATGCATGTGAAGAAGGGGAAAAGAGATAGGCGCAGCTGCTGTTGCGTGCTCACCCTCTCTCTGTCAGCTCTCCTCTCCCCCCTCGGGA	Phytozome (https://phytozome.jgi.doe.gov/pz/portal.html)	sRNA-seq	(Zhang, et, al., 2009a)
Angiosperm	Brachypodium distachyon	Bdi-miR156	UGACAGAAGAGAGAGAGCAC	Bd4_39022379	GACCGGCCGGTTAAGGGTGATGACAGAAGAGAGAGAGCACAACCCAGCACCAGCGTGAAACACCGGCCGTCGGCCCGGTCGCTGAGGCAAGGGCCGTGTGCTCTCTGCTCTCTCTGTCATGGCCATCCCACGGACCACCCA	Phytozome (https://phytozome.jgi.doe.gov/pz/portal.html)	sRNA-seq	(Zhang, et, al., 2009a)
Angiosperm	Brachypodium distachyon	Bdi-miR156	UGACAGAAGAGAGAGAGCAC	Bd4_40387982	CTGGAGGAGTTGCCCGGGGATGACAGAAGAGAGAGAGCACAATCGGAGTCGAGCGCGTGAGTCAGCTGTCCGTCGGAGAACATCTTGTTGTTGTTGCTGCTGCTGCTCTCGGGCGGCGGCGGAGCGACGACGGACTTCAGGAGAGGCTGGCACACGGGGATCTCGACGCCTGTGCTGAAACTCATTTGGTCTCCTTCGTGGAGGAAGGGGA	Phytozome (https://phytozome.jgi.doe.gov/pz/portal.html)	sRNA-seq	(Zhang, et, al., 2009a)
Angiosperm	Brachypodium distachyon	Bdi-miR156	UGACAGAAGAGAGUGAGCAC	Bd5_18466181	AGGGTCATGTGTGCGCGCGGTGACAGAAGAGAGTGAGCACACGGCCGGGCGGGACGGCACCCGGCGGATTGGTGCCGTCGCGGCCGCGTGCTCACTGCTCTGTCTGTCACCTTTGCCCAGAAGGCCGCCTC	Phytozome (https://phytozome.jgi.doe.gov/pz/portal.html)	sRNA-seq	(Zhang, et, al., 2009a)
Angiosperm	Brachypodium stacei	Bsta-miR156	UGACAGAAGAGAGUGAGCAC	Chr01_26583914	GAGCTGGGTCTTTGGAGGTTTGACAGAAGAGAGTGAGCACACGCGGTGGTTTCCTAGCATGCAAGAGCCTTGCTGGGAGCTGCGCGTGCTCACCCTCTCTCTGTCAGTCGTTCACCATGCCCCATATC	Phytozome (https://phytozome.jgi.doe.gov/pz/portal.html)	none
Angiosperm	Brachypodium stacei	Bsta-miR156	UGACAGAAGAGAGUGAGCAC	Chr01_26584154	ATGATGCTGTGAGTGGAAGTTGACAGAAGAGAGTGAGCACCCATGGTGTTTCCTTTGTATCAAGGGGACATACCAGGGAGCTATGCGTGCTCACTGCTCTATCTGTCAGCCAGCCACTGATGAGGCTTCA	Phytozome (https://phytozome.jgi.doe.gov/pz/portal.html)	none
Angiosperm	Brachypodium stacei	Bsta-miR156	UGACAGAAGAGAGUGAGCAC	Chr01_26584387	GGGAGTGATGAGATGGAGGCTGACAGAAGAGAGTGAGCACACATGGTGCCTTTCTTGCATGGTGAATCAGAGAAAGGGAGAAAGAGAGAGTTCATGCTTGAAGCTATGTGTGCTCACTTCTCTCTCTGTCAGCCATTACTTACATCTCTCTCC	Phytozome (https://phytozome.jgi.doe.gov/pz/portal.html)	none
Angiosperm	Brachypodium stacei	Bsta-miR156	UGACAGAAGAGAGUGAGCAC	Chr03_21044278	GCAGGTGGCACGGCTGTGGGTGACAGAAGAGAGTGAGCACACAGCGGCCAGACTGCATCTATTCCTTCGGCGGCGGACATGGCATACACGAACACGAATGATGCTGCTGCTGCTGCGTGCTCACTTCTCTCTCTGTCACCTCTCTCTCACACAGCTAGCC	Phytozome (https://phytozome.jgi.doe.gov/pz/portal.html)	none
Angiosperm	Brachypodium stacei	Bsta-miR156	UGACAGAAGAGAGUGAGCAC	Chr04_20608612	TTGAGAGGCCTTCGAGAGATTGACAGAAGAGAGTGAGCACACGGCGTGATGTCCGGCATAACGTGTATGCCGTCGTCGCCGCGTGCTCACTCCTCTTTCTGTCAGCCTCTTTCTCTCCGGAGTTTA	Phytozome (https://phytozome.jgi.doe.gov/pz/portal.html)	none
Angiosperm	Brachypodium stacei	Bsta-miR156	UGACAGAAGAGAGUGAGCAC	Chr04_9137306	CGTATGGGCGGCTTGGGCGGTGACAGAAGAGAGTGAGCACACGGCCGGTCGTCACGACGGCGCCGCCGTGTCGCTGCCGCGTGCTCACTGCTCTTCCTGTCATCCACTATAGCTCTCTCCGGTT	Phytozome (https://phytozome.jgi.doe.gov/pz/portal.html)	none
Angiosperm	Brachypodium stacei	Bsta-miR156	UGACAGAAGAGAGUGAGCAC	Chr05_12255349	GATGGCGGTGTCAGAACGGCTGACAGAAGAGAGTGAGCACACAACGGCAGCCTGCATCTGGCCGCTGCGGGTTGAGCTAAAGACGATGATGGGCCGACGCATGTGAAGGGAAAGAGATAGGCGCAGCTGCTGTTGCGTGCTCACCCTCTCTCTGTCAGCTCTCTCCCCCTCGGGACTTG	Phytozome (https://phytozome.jgi.doe.gov/pz/portal.html)	none
Angiosperm	Brachypodium stacei	Bsta-miR156	UGACAGAAGAGAGAGAGCAC	Chr05_14534124	GACCGGCCGGTTAAGGATGATGACAGAAGAGAGAGAGCACAACCCAGCACCAGCGTGAACACCGGCTGCCGACCGGTCGCTGCGGCGAGGGCCGTGTGCTCTCTGCTCTCTCTGTCATGGCCATCCCACGGACCACCCA	Phytozome (https://phytozome.jgi.doe.gov/pz/portal.html)	none
Angiosperm	Brachypodium stacei	Bsta-miR156	UGACAGAAGAGAGAGAGCAC	Chr05_15707002	CTGGAGGAGTTGCCCGGGGATGACAGAAGAGAGAGAGCACAATCGGAGTCGAGCACGTGAGTCAGCTGTCCGTCGGAGAACATCTTGTTGTTGCTGCTGCTGCTCTCGGGCGGCGGCGGCGGCGGAGCGACGACGGCCTTCAGGAGAGGCTGGCACACGGGGATCTCGACGCCTGTGCTGAAACTCATTTGATCTCCTTCGTGCAGGAAGGGGAAG	Phytozome (https://phytozome.jgi.doe.gov/pz/portal.html)	none
Angiosperm	Brachypodium stacei	Bsta-miR156	UGACAGAAGAGAGUGAGCAC	Chr09_12203897	GGTCACGTGTGTGCGCGCGGTGACAGAAGAGAGTGAGCACACGGCCGGGCGGGACGGCACCCGGCGGATTGGTGCCGTCGCGGCCGCGTGCTCACTGCTCTGTCTGTCACCTTTGCCCAGAAAGGCCGCCT	Phytozome (https://phytozome.jgi.doe.gov/pz/portal.html)
Angiosperm	Oryza sativa	Osa-miR156	UGACAGAAGAGAGUGAGCAC	Chr1_22524220	ATCTACTCGTACTAGGAGGGTGACAGAAGAGAGTGAGCACACGTGGTTGTTTCCTTGCATAAATGATGCCTATGCTTGGAGCTACGCGTGCTCACTTCTCTCTCTGTCACCTCCACCCCTTTTATCTCTCT	Phytozome (https://phytozome.jgi.doe.gov/pz/portal.html)
Angiosperm	Oryza sativa	Osa-miR156	UGACAGAAGAGAGUGAGCAC	Chr1_4666003	AGAGGGGTGAGAGGTGAGGCTGACAGAAGAGAGTGAGCACACATGGTGACTTTCTTGCATGCTGAATGGACTCATGCTTGAAGCTATGTGTGCTCACTTCTCTCTCTGTCAGCCATTTGATCTCTCTTTCTCT	Phytozome (https://phytozome.jgi.doe.gov/pz/portal.html)
Angiosperm	Oryza sativa	Osa-miR156	UGACAGAAGAGAGUGAGCAC	Chr1_4666383	CTCTATGGGTTTTGGAGGTCTGACAGAAGAGAGTGAGCACACACGGTGCTTTCTTAGCATGCAAGAGCCATGCTGGGAGCTGTGCGTGCTCACTCTCTATCTGTCAGCCGTTCACCATGCCCAATATG	Phytozome (https://phytozome.jgi.doe.gov/pz/portal.html)
Angiosperm	Oryza sativa	Osa-miR156	UGACAGAAGAGAGUGAGCAC	Chr2_24120062	CCGGTGCGGGCGCTGGGCGGTGACAGAAGAGAGTGAGCACACGGCCGGGCGGAACGGCACCGGCGGATGTGCCGTCGCGGCCGCGTGCTCACTGCTCTGTCTGTCATCCACTCCTCTCCCACCCCCCT	Phytozome (https://phytozome.jgi.doe.gov/pz/portal.html)
Angiosperm	Oryza sativa	Osa-miR156	UGACAGAAGAGAGUGAGCAC	Chr2_4512973	CGGAGAAGCTCTCATGAGATTGACAGAAGAGAGTGAGCACACGGCGTGATGGCCGGCATAAAATCTATCCCGTCCTCGCCGCGTGCTCACTCCTCTTTCTGTCACCCTCTTTCTCTCAGGGCTCAA	Phytozome (https://phytozome.jgi.doe.gov/pz/portal.html)
Angiosperm	Oryza sativa	Osa-miR156	UGACAGAAGAGAGUGAGCAC	Chr4_25026401	GGCGGGCCGGTGGCGCGAGGTGACAGAAGAGAGTGAGCACACGGCCGGGCGTGACGGCACCGGCGGGCGTGCCGTCGCGGCCGCGTGCTCACTGCTCTTTCTGTCATCCGGTGCCGGCCGTTTTCTCC	Phytozome (https://phytozome.jgi.doe.gov/pz/portal.html)
Angiosperm	Oryza sativa	Osa-miR156	UGACAGAAGAGAGUGAGCAC	Chr6_26554836	CATATGAAAGGCGAGATTGTTGACAGAAGAGAGTGAGCACACGGCGCGGCGGCTAGCCATCGGCGGGATGCCTGCCCCCGCCGCGTGCTCGCTCCTCTTTCTGTCAGCATCTCTCATCACTCCCTCCC	Phytozome (https://phytozome.jgi.doe.gov/pz/portal.html)
Angiosperm	Oryza sativa	Osa-miR156	UGACAGAAGAGAGUGAGCAC	Chr9_15065256	TGGCGGTGGCCGCGGCTGGCTGACAGAAGAGAGTGAGCACACAGCGGGCAGACTGCATCTGAATTACCTGTTGCGACGAAGAAGACGACGGACGCAGCTTGCCGTTGCGTGCTCACTTCTCTCTCTGTCAGCTCTCTCTCTCTCTCTCTCGG	Phytozome (https://phytozome.jgi.doe.gov/pz/portal.html)
Angiosperm	Oryza sativa	Osa-miR156	UGACAGAAGAGAGAGAGCAC	Chr9_18289182	CAGTTGAGACTTGAGAGTGATGACAGAAGAGAGAGAGCACAACCCGGCAGCAGCGACGACGGCGGTCGCTTCTGCCAGGGCCGTGTGCTCTCTGATCTATCTGTCATTGCCGTCCATCTCGCCACCCC	Phytozome (https://phytozome.jgi.doe.gov/pz/portal.html)
Angiosperm	Oropetium thomaeum	Oth-miR156	UGACAGAAGAGAGUGAGCAC	Oropetium_genomic_20141112_002_4731350	CGGCAGTTGCCATGGCTAACTGACAGAAGAGAGTGAGCACACAGCGGGCAGACTGCATCGATCTGAGCTCGACGGAACACGAACGAATGATGCAGCTACTGCTGCGTGCTCACTTCTCTCTCTGTCAGTCTCCTCTCTCCCGGCCGGCT	Phytozome (https://phytozome.jgi.doe.gov/pz/portal.html)	none
Angiosperm	Oropetium thomaeum	Oth-miR156	UGACAGAAGAGAGUGAGCAC	Oropetium_genomic_20141112_004_1384069	ACCGGTTGGACGCGGGGCGGTGACAGAAGAGAGTGAGCACACGGCCGAGCGCAACGGCACCGGTGCCGTCGGCGGCCGCGTGCTCACTACTCTTCCTGTCACCTCCACTCTCTCCCCCCATCT	Phytozome (https://phytozome.jgi.doe.gov/pz/portal.html)	none
Angiosperm	Oropetium thomaeum	Oth-miR156	UGACAGAAGAGAGUGAGCAC	Oropetium_genomic_20141112_014_3245350	AGAAAGAGGTGGATCGAGGCTGACAGAAGAGAGTGAGCACACATGGTGCTTTTCTTGCATGCTGAATGAGAGAATTCATGCTTGAAGCTATGTGTGCTCACTTCTCTCTCTGTCAGCCATATTTAGATCACTCTCTC	Phytozome (https://phytozome.jgi.doe.gov/pz/portal.html)	none
Angiosperm	Oropetium thomaeum	Oth-miR156	UGACAGAAGAGAGUGAGCAC	Oropetium_genomic_20141112_014_3245706	GTGGTTGGCTCTTGAAGGTTTGACAGAAGAGAGTGAGCACACATGGTGGTTTCTTAGCATTAACGCATGCTAGGAGCCGTGCGTGCTCACTTTCTATCTGTCAGTCACTCATGAAGCCTGTTTCT	Phytozome (https://phytozome.jgi.doe.gov/pz/portal.html)	none
Angiosperm	Oropetium thomaeum	Oth-miR156	UGACAGAAGAGAGUGAGCAC	Oropetium_genomic_20141112_029_630458	GCGGGCGTGCGCGCGCGCGGTGACAGAAGAGAGTGAGCACACGGCCGGGCGTGACGGCACCGGCGCGGATGTGCCGTCGCGGCCGCGTGCTCACTGCTCTTTCTGTCATCCGCAGGCTTCGCACCACACG	Phytozome (https://phytozome.jgi.doe.gov/pz/portal.html)	none
Angiosperm	Oropetium thomaeum	Oth-miR156	UGACAGAAGAGAGUGAGCAC	Oropetium_genomic_20141112_049_1238190	TACGCGGTCCTAAGAGAGATTGACAGAAGAGAGTGAGCACACGGCGCGGCGGCCGGCACCGGACGCGTGCCGTCCCCGCCGCGTGCTCGCTCATCTTTCTGTCAGCCTCTCGCCCCCGTCCGGGGC	Phytozome (https://phytozome.jgi.doe.gov/pz/portal.html)	none
Angiosperm	Panicum virgatum	Pvi-miR156	UGACAGAAGAGAGUGAGCAC	Chr01K_62178737	CGGGCGGCGCGCGCGGGCGGTGACAGAAGAGAGTGAGCACCCGGCCGGGCGGAACGGCACCGGCGGGATGTGCCGTCGCGGCCGCGTGCTCACTGCTCTATCTGTCATCCTCCACTCTCTCCCCCGCGC	Phytozome (https://phytozome.jgi.doe.gov/pz/portal.html)	sRNA-seq	GSE112228
Angiosperm	Panicum virgatum	Pvi-miR156	UGACAGAAGAGAGUGAGCAC	Chr01K_8672836	CGGAGAGGCTCTTGGGAGATTGACAGAAGAGAGTGAGCACACGGCGTGATGAACAACATAACATGTATGTTGTTCTCACCGCGTGCTCACTCCTCTTACTGTCATTCTCTCTTTTTGAAGGGCTTT	Phytozome (https://phytozome.jgi.doe.gov/pz/portal.html)	sRNA-seq	GSE112228
Angiosperm	Panicum virgatum	Pvi-miR156	UGACAGAAGAGAGUGAGCAC	Chr01N_12270080	CGGAAAGGCTCTGGAGAGATTGACAGAAGAGAGTGAGCACACGGCGTGATGAACAACATAATATGTATGTTGTCCTCACCGCGTGCTCACTCCTCTTTCTGTCAGTCTATGCCTTATTTGTGGGGG	Phytozome (https://phytozome.jgi.doe.gov/pz/portal.html)	sRNA-seq	GSE112228
Angiosperm	Panicum virgatum	Pvi-miR156	UGACAGAAGAGAGUGAGCAC	Chr01N_73741206	CGGGCGGCGCGCGCGGGCGGTGACAGAAGAGAGTGAGCACACGGCCGGGCGGAACGGCACCGGCGGATGTGCCGTCGCGGCCGCGTGCTCACTGCTCTATCTGTCATCCTCCCCTCTCCCCCGGCCGG	Phytozome (https://phytozome.jgi.doe.gov/pz/portal.html)	sRNA-seq	GSE112228
Angiosperm	Panicum virgatum	Pvi-miR156	UGACAGAAGAGAGUGAGCAC	Chr01N_74943896	CGGGCGGCGCGCGCGGGCGGTGACAGAAGAGAGTGAGCACACGGCCGGGCGGAACGGCACCGGCGGATGTGCCGTCGCGGCCGCGTGCTCACTGCTCTATCTGTCATCCTCCCCTCTCCCCCGGCCGG	Phytozome (https://phytozome.jgi.doe.gov/pz/portal.html)	sRNA-seq	GSE112228
Angiosperm	Panicum virgatum	Pvi-miR156	UGACAGAAGAGAGUGAGCAU	Chr02K_60903654	ACATGATGGTGTGCTGTGGCTGACAGAAGAGAGTGAGCATGCAGCGGCCAGACTGCATCTGAAATTCTGAATACGCGGGGGTGGATGGATGCAGGCCTAGATGCAGCTGCTGTTGCGTGCTCACTTCTCTCTCTGTCAGCATTCCTCCTCGGGACTGTTC	Phytozome (https://phytozome.jgi.doe.gov/pz/portal.html)	sRNA-seq	GSE112228
Angiosperm	Panicum virgatum	Pvi-miR156	UGACAGAAGAGAGUGAGCAC	Chr02K_66702912	ACATGGTGGTGTGCTGTGGCTGACAGAAGAGAGTGAGCACGCAGCGGCCAGACTGCATCTGAAATTCTGAATACGCGGGGGTGGATGGATGCAGGCCTAGACGCAGCTGCTGTTGCGTGCTCACTTCTCTCTCTGTCAGCTCTCTCTCCTCCTCGGGACT	Phytozome (https://phytozome.jgi.doe.gov/pz/portal.html)	sRNA-seq	GSE112228
Angiosperm	Panicum virgatum	Pvi-miR156	UGACAGAAGAGAGAGAGCAC	Chr02K_72125501	GGAGTGGACCTCGAGAGCGATGACAGAAGAGAGAGAGCACAACCCAGCACCAGCGAGGAAAAAGCCTCGCTTCTGCGAGGGCCGTGTGCTCTCTGCTCTCACTGTCATCGCCGTCCGGCCACCCCAACC	Phytozome (https://phytozome.jgi.doe.gov/pz/portal.html)	sRNA-seq	GSE112228
Angiosperm	Panicum virgatum	Pvi-miR156	UGACAGAAGAGAGUGAGCAC	Chr02N_68849509	CATGGTGGTGATGTTGTGGCTGACAGAAGAGAGTGAGCACACAGCGGGCCAGACTGCATCTGAATACGGCTGCTTCAAAGACGACGGGGCATGGATAGATGCAGCTGCTGTTGCGTGCTCACTTCTCTCTGTCAGCTCTCTCTCCTCCTCGGGACT	Phytozome (https://phytozome.jgi.doe.gov/pz/portal.html)	sRNA-seq	GSE112228
Angiosperm	Panicum virgatum	Pvi-miR156	UGACAGAAGAGAGAGAGCAC	Chr02N_74583631	GGAGTGGACCTCGAGAGTGATGACAGAAGAGAGAGAGCACAACCCAGCACCAGCGAGGAAAAAGCCTCGCTTCTGCGAGGGCCGTGTGCTCTCTGCTCTCACTGTCATCGCCGTCCGGCCACCCAACGA	Phytozome (https://phytozome.jgi.doe.gov/pz/portal.html)	sRNA-seq	GSE112228
Angiosperm	Panicum virgatum	Pvi-miR156	UGACAGAAGAGAGUGAGCAC	Chr05K_75151960	TGAAAGGTTTGGCATGGTGATGACAGAAGAGAGTGAGCACACGTGGTCGCTTCCCTGCATGCATTTCTCATGCTTGGAGCTACGCATGCTCACTTCTCTTCCTGTCACCCCTATCTCTCCATCTTTTTC	Phytozome (https://phytozome.jgi.doe.gov/pz/portal.html)	sRNA-seq	GSE112228
Angiosperm	Panicum virgatum	Pvi-miR156	UGACAGAAGAGAGUGAGCAC	Chr05K_7837139	GGAGCTGGGTTTTGAAGGTTTGACAGAAGAGAGTGAGCACACATGGTGGTTTCTTAGCATGAGTGCCATGCTGGGAGCTGTGCGTGCTCACTCTCTATCTGTCAGTCACTCATTAGGCCCATCACT	Phytozome (https://phytozome.jgi.doe.gov/pz/portal.html)	sRNA-seq	GSE112228
Angiosperm	Panicum virgatum	Pvi-miR156	UGACAGAAGAGAGUGAGCAC	Chr05K_7837560	TGGGGGGGAGAGGTGGAGGCTGACAGAAGAGAGTGAGCACACATGGTGCCTTTCTTGCATGATGAATGAGAGAATCCATGCTTGAAGCTATGTGTGCTCACTTCTCTCTCTGTCGGCCACTAGAAATCCTCCTCCTT	Phytozome (https://phytozome.jgi.doe.gov/pz/portal.html)	sRNA-seq	GSE112228
Angiosperm	Panicum virgatum	Pvi-miR156	UGACAGAAGAGAGUGAGCAC	Chr05N_50825100	TGAAAGGTTTGGCATGGTGGTGACAGAAGAGAGTGAGCACACGTGGTCGCTTCCCTGCATGCGTTTCTTATGCTAGGAGCTACGCGTGCTCACTTCTCTTCTTGTCACCCCCTCTCTCGTTTCTATTTC	Phytozome (https://phytozome.jgi.doe.gov/pz/portal.html)	sRNA-seq	GSE112228
Angiosperm	Panicum virgatum	Pvi-miR156	UGACAGAAGAGAGUGAGCAC	Chr05N_6746579	GGAGTTGGGTTTTGAAGGTTTGACAGAAGAGAGTGAGCACACACGGTGGTTTCTTAGCATGAGTGCCATGCTGGGAGCTGTGCGTGCTCACTCTCTATCTGTCAGCCACTCATTAGGCCCATCACT	Phytozome (https://phytozome.jgi.doe.gov/pz/portal.html)	sRNA-seq	GSE112228
Angiosperm	Panicum virgatum	Pvi-miR156	UGACAGAAGAGAGUGAGCAC	Chr05N_6746973	GGAAGGAGAGAGGTGGAGGCTGACAGAAGAGAGTGAGCACACATGGTGCCTTTCTTGCATGATGAATGAGAGAGTCCATGCTTGAAGCTATGTGTGCTCACTTCTCTCTCTGTCGGCCACTAGAATCCCCCTCCCTC	Phytozome (https://phytozome.jgi.doe.gov/pz/portal.html)	sRNA-seq	GSE112228
Angiosperm	Panicum virgatum	Pvi-miR156	UGACAGAAGAGAGUGAGCAC	Chr06K_56725166	TGGTTTTTTCCATGGCTAACTGACAGAAGAGAGTGAGCACACAGCGGCCAGACTGCATCGATCCGCACCTTTGCAATCGAGACGGCGCACGAACGAACGATGCAGCTGCTGCTGCGTGCTCACTTCTCTCTCTGTCGGTCCTCTCTCCGGCCTCACCCT	Phytozome (https://phytozome.jgi.doe.gov/pz/portal.html)	sRNA-seq	GSE112228
Angiosperm	Panicum virgatum	Pvi-miR156	UGACAGAAGAGAGUGAGCAC	Chr06N_57203534	TGGGGGCTTCCATGGCTAACTGACAGAAGAGAGTGAGCACACAGCGGGCAGACTGCATCGATCCGCACCTTTGCAATCGAGACGAATGATGCAGCTGCTGCTGCGTGCTCACTTCTCTCTCTGTCAGTCTCCTCCGGCTGGCCTCTCC	Phytozome (https://phytozome.jgi.doe.gov/pz/portal.html)	sRNA-seq	GSE112228
Angiosperm	Panicum virgatum	Pvi-miR156	UGACAGAAGAGAGUGAGCAC	Chr07K_53321319	GCGGGCGGGCGCGCGCGCGGTGACAGAAGAGAGTGAGCACACGGCCGGGCGTGACGGCACCGGCGCGGATGTGCCGTCGCGGCCGCGTGCTCACTGCTCTTTCTGTCATCCGCTCATGCCACGTGGCCGG	Phytozome (https://phytozome.jgi.doe.gov/pz/portal.html)	sRNA-seq	GSE112228
Angiosperm	Panicum virgatum	Pvi-miR156	UGACAGAAGAGAGUGAGCAC	Chr07N_51592312	GGGCGGGCGCTCGCGCGCGGTGACAGAAGAGAGTGAGCACACGGCCGGGCGTGACGGCACCGGCGCGGATGTGCCGTCGCGGCCGCGTGCTCACTGCTCTCTCTGTCATCCGCTCATGGCACGCGGCCGG	Phytozome (https://phytozome.jgi.doe.gov/pz/portal.html)	sRNA-seq	GSE112228
Angiosperm	Panicum virgatum	Pvi-miR156	UGACAGAAGAGAGUGAGCAC	Chr08K_8043042	CAGTGGTGTCCATGGCTCACTGACAGAAGAGAGTGAGCACACAGCGGTCAGATTGCATCGATCCCTGCCTTTACAACCGAGACGATCTGAATGATGATGCAGCTGCTGTTGCGTGCTCACTACTCTCTCTGTCAGTCATCTCAGGCCGGTCCCTGC	Phytozome (https://phytozome.jgi.doe.gov/pz/portal.html)	sRNA-seq	GSE112228
Angiosperm	Panicum virgatum	Pvi-miR156	UGACAGAAGAGAGUGAGCAC	Chr08N_20995417	CAGCGGTGTCCATGGCTCACTGACAGAAGAGAGTGAGCACACAGCGGTCAGATTGCATCAGTCCCTGCCTTTACAACCGAGACGATGTGAATGATGATGCAGCTGCTGTTGAGTGCTCACTACTCTCTCTGTCAGGCATCTCAGGCCGGTCCCTGC	Phytozome (https://phytozome.jgi.doe.gov/pz/portal.html)	sRNA-seq	GSE112228
Angiosperm	Setaria italica	Sit-miR156	UGACAGAAGAGAGUGAGCAC	scaffold_1_30686090	TCGGCGGGCGGCGCGGGCGGTGACAGAAGAGAGTGAGCACACGGCCGGGCAGAACGGCACCGGCGGAGGTGCCGTCGCGGCCGCGTGCTCACTGCTCTATCTGTCATCCTCCACTCCCCCTCCCTCTC	Phytozome (https://phytozome.jgi.doe.gov/pz/portal.html)	sRNA-seq	(Yi et al., 2013)
Angiosperm	Setaria italica	Sit-miR156	UGACAGAAGAGAGUGAGCAC	scaffold_1_5902093	CGGAGAGGCTCCGGAGAGATTGACAGAAGAGAGTGAGCACACGGCGCGATGAACAGCATAGCGTGTGTGCTGTCCTCGTCGCGTGCTCACTCCTCTTTCTGTCAGCCTCTCCATTTCTTGAGGACT	Phytozome (https://phytozome.jgi.doe.gov/pz/portal.html)	sRNA-seq	(Yi et al., 2013)
Angiosperm	Setaria italica	Sit-miR156	UGACAGAAGAGAGUGAGCAC	scaffold_2_30830659	GGACATGGCGGTGGTGTGGCTGACAGAAGAGAGTGAGCACGCAGCGGCCAGACTGCATCTATGCGAGACGCAGCTGCTGTTGCGTGCTCACTTCTCTGTCTGTCAGCTCTCTCTCCTCCTCGGGACT	Phytozome (https://phytozome.jgi.doe.gov/pz/portal.html)	sRNA-seq	(Yi et al., 2013)
Angiosperm	Setaria italica	Sit-miR156	UGACAGAAGAGAGAGAGCAC	scaffold_2_34718566	GGGACGGACCTCTAGGGAGATGACAGAAGAGAGAGAGCACAACCCAGCACCAGCGAGCAGAAAGCCTCGCTTCTGCGAGGGCCGTGTGCTCTCTGCTCTCACTGTCATCGCCGTCCGGCCACTCCAACA	Phytozome (https://phytozome.jgi.doe.gov/pz/portal.html)	none
Angiosperm	Setaria italica	Sit-miR156	UGACAGAAGAGAGUGAGCAC	scaffold_5_11531672	GTGGGAGGAGAGGTGGAGGCTGACAGAAGAGAGTGAGCACACATGGTGCCTTTCTTGCATGGTGGATGAGAGAGTTCATGCTGGAAGCTATGTGTGCTCACTTCTCTCTCTGTCGGCCATTAGAACTCTCTCTCACA	Phytozome (https://phytozome.jgi.doe.gov/pz/portal.html)	sRNA-seq	(Yi et al., 2013)
Angiosperm	Setaria italica	Sit-miR156	UGACAGAAGAGAGUGAGCAC	scaffold_5_11532069	GGAGCTGGGTTTTGAAGGTTTGACAGAAGAGAGTGAGCACACGCGGTGGTTTCTTAGCATGAGTGCCATGCTGGGAGCTGTGCGTGCTCACTCTCTATCTGTCAGCCACTCATCAGGCCATCTCTT	Phytozome (https://phytozome.jgi.doe.gov/pz/portal.html)	sRNA-seq	(Yi et al., 2013)
Angiosperm	Setaria italica	Sit-miR156	UGACAGAAGAGAGUGAGCAC	scaffold_5_32104727	CCAACGGTTTGGCGTGAAGGTGACAGAAGAGAGTGAGCACACGTGGTCGCTTCCCTGCATGTATTTCTCGTGCTTGGAGCTACGCGTGCTCACTTCTCTTCCTGTCACCTCCCCTCTTTATCTCTCTCC	Phytozome (https://phytozome.jgi.doe.gov/pz/portal.html)	sRNA-seq	(Yi et al., 2013)
Angiosperm	Setaria italica	Sit-miR156	UGACAGAAGAGAGUGAGCAC	scaffold_6_28563966	CGGTGGTTTCCCTGGCTAACTGACAGAAGAGAGTGAGCACGCAGCGGTCAGACTGCATCGATCCGATCTGCAATCGAGACGGCACACGTACGAATGATGCAGCTGCTGCTGCGTGCTCACTTCTCTCTCTGTCAGTCCTCTCCGGCCTCTCCCTGC	Phytozome (https://phytozome.jgi.doe.gov/pz/portal.html)	sRNA-seq	(Yi et al., 2013)
Angiosperm	Setaria italica	Sit-miR156	UGACAGAAGAGAGUGAGCAC	scaffold_7_24139285	GGCGCGGGCGGCGCGCGCGGTGACAGAAGAGAGTGAGCACACGGCCGGGCGTGATGGCACCGGCGCGGATGTGCCGTCGCGGCCGCGTGCTCACTACTCTTTCTGTCATCCGCTGGCACCCCTCATGGGC	Phytozome (https://phytozome.jgi.doe.gov/pz/portal.html)	sRNA-seq	(Yi et al., 2013)
Angiosperm	Setaria italica	Sit-miR156	UGACAGAAGAGAGUGAGCAC	scaffold_8_10204688	CAGTGGTGTCCATGGCTTCCTGACAGAAGAGAGTGAGCACACAGCGGGCAGACTGCATCGATCCAAACCTTTACAATCGAGAAGACGAAACACATACGAATGAATGATGCAGCTGCTGTTGTGTGCTCACTTCTCTCTCTGTCAGGCATCTCCGGCCTGTCCCTGC	Phytozome (https://phytozome.jgi.doe.gov/pz/portal.html)	sRNA-seq	(Yi et al., 2013)
Angiosperm	Setaria viridis	Sit-miR156	UGACAGAAGAGAGUGAGCAC	Chr_01_30144922	TCGGCGGGCGGCGCGGGCGGTGACAGAAGAGAGTGAGCACACGGCCGGGCAGAACGGCACCGGCGGAGGTGCCGTCGCGGCCGCGTGCTCACTGCTCTATCTGTCATCCTCCACTCCCCCTCCCTCTC	Phytozome (https://phytozome.jgi.doe.gov/pz/portal.html)	sRNA-seq	GSM4506135
Angiosperm	Setaria viridis	Sit-miR156	UGACAGAAGAGAGUGAGCAC	Chr_01_5542794	CGGAGAGGCTCCGGAGAGATTGACAGAAGAGAGTGAGCACACGGCGCGATGAACAACATAGCGTGTGTGCTGTCCTCGTCGCGTGCTCACTCCTCTTTCTGTCAGCCTCTCCATTTCTTGAGGACT	Phytozome (https://phytozome.jgi.doe.gov/pz/portal.html)	sRNA-seq	GSM4506135
Angiosperm	Setaria viridis	Sit-miR156	UGACAGAAGAGAGUGAGCAC	Chr_02_29808579	GGACATGGCGGTGGTGTGGCTGACAGAAGAGAGTGAGCACGCAGCGGCCAGACTGCATCTATGCGAGACGCAGCTGCTGTTGCGTGCTCACTTCTCTGTCTGTCAGCTCTCTCTCCTCCTCGGGACT	Phytozome (https://phytozome.jgi.doe.gov/pz/portal.html)	sRNA-seq	GSM4506135
Angiosperm	Setaria viridis	Sit-miR156	UGACAGAAGAGAGAGAGCAC	Chr_02_33655838	GGGACGGACCTCTAGGGAGATGACAGAAGAGAGAGAGCACAACCCAGCACCAGCGAGCAGAAAGCCTCGCTTCTGCGAGGGCCGTGTGCTCTCTGCTCTCACTGTCATCGCCGTCCGGCCACTCCAACA	Phytozome (https://phytozome.jgi.doe.gov/pz/portal.html)	sRNA-seq	GSM4506135
Angiosperm	Setaria viridis	Sit-miR156	UGACAGAAGAGAGUGAGCAC	Chr_05_10829593	GTGGGAGGAGAGGTGGAGGCTGACAGAAGAGAGTGAGCACACATGGTGCCTTTCTTGCATGGTGGATGAGAGAGTTCATGCTGGAAGCTATGTGTGCTCACTTCTCTCTCTGTCGGCCATTAGAACTCTCTCTCACA	Phytozome (https://phytozome.jgi.doe.gov/pz/portal.html)	sRNA-seq	GSM4506135
Angiosperm	Setaria viridis	Sit-miR156	UGACAGAAGAGAGUGAGCAC	Chr_05_10829990	GGAGCTGGGTTTTGAAGGTTTGACAGAAGAGAGTGAGCACACGCGGTGGTTTCTTAGCATGAGTGCCATGCTGGGAGCTGTGCGTGCTCACTCTCTATCTGTCAGCCACTCATCAGGCCATCTCTT	Phytozome (https://phytozome.jgi.doe.gov/pz/portal.html)	sRNA-seq	GSM4506135
Angiosperm	Setaria viridis	Sit-miR156	UGACAGAAGAGAGUGAGCAC	Chr_06_28036829	CGGTGGTTTCCCTGGCTAACTGACAGAAGAGAGTGAGCACGCAGCGGTCAGACTGCATCGATCCGATCTGCAATCGAGACGGCACACGTACGAATGATGCAGCTGCTGCTGCGTGCTCACTTCTCTCTCTGTCAGTCCTCTCCGGCCTCTCCCTGC	Phytozome (https://phytozome.jgi.doe.gov/pz/portal.html)	sRNA-seq	GSM4506135
Angiosperm	Setaria viridis	Sit-miR156	UGACAGAAGAGAGUGAGCAC	Chr_07_23063728	GGCGCGGGCGGCGCGCGCGGTGACAGAAGAGAGTGAGCACACGGCCGGGCGTGATGGCACCGGCGCGGATGTGCCGTCGCGGCCGCGTGCTCACTACTCTTTCTGTCATCCGCTGGCACCCCTCATGGGC	Phytozome (https://phytozome.jgi.doe.gov/pz/portal.html)	sRNA-seq	GSM4506135
Angiosperm	Setaria viridis	Sit-miR156	UGACAGAAGAGAGUGAGCAC	Chr_08_9860293	CAGTGGTGTCCATGGCTTCCTGACAGAAGAGAGTGAGCACACAGCGGGCAGACTGCATCGATCCAAACCTTTACAATCGAGAAGACGAAACACATACGAATGAATGATGCAGCTGCTGTTGTGTGCTCACTTCTCTCTCTGTCAGGCATCTCCGGCCTGTCCCTGC	Phytozome (https://phytozome.jgi.doe.gov/pz/portal.html)	sRNA-seq	GSM4506135
Angiosperm	Sorghum bicolor	Sbi-miR156	UGACAGAAGAGAGUGAGCAC	Chr02_59370557	GCTGGAGTAGACGGTGTGGCTGACAGAAGAGAGTGAGCACGCATCGGCCAGACTGCATCTATATACGGCTGCTCCTGGCGAGATATGGATGGATGGATGTCTAGGCGCAGCTGCTGTTGCGTGCTCACTTCTCTTTCTGTCAGCTCTCTCTCCTCCTAGGGACT	Phytozome (https://phytozome.jgi.doe.gov/pz/portal.html)	sRNA-seq	(Zhang, et, al., 2011)
Angiosperm	Sorghum bicolor	Sbi-miR156	UGACAGAAGAGAGAGAGCAC	Chr02_62805884	TGGACCTCTGGAGTGAGTGATGACAGAAGAGAGAGAGCACAACCCAGCACCAGCGAGGAGAAGCCTCGCTTCTGCGAGGGCCGTGTGCTCTCTGCTCTCACTGTCATCGCCGACAGGCCACCCAACCA	Phytozome (https://phytozome.jgi.doe.gov/pz/portal.html)	none
Angiosperm	Sorghum bicolor	Sbi-miR156	UGACAGAAGAGAGUGAGCAC	Chr03_3415969	GAGATGGGTTTTTGAAGGTTTGACAGAAGAGAGTGAGCACACACGGTGGTTTCTTAGCATGAGTGCCATGTTGGGAGCTGTGCGTGCTCACTCTCTATCTGTCAGCCACTCATCAGGCTCATCTCT	Phytozome (https://phytozome.jgi.doe.gov/pz/portal.html)	sRNA-seq	(Zhang, et, al., 2011)
Angiosperm	Sorghum bicolor	Sbi-miR156	UGACAGAAGAGAGUGAGCAC	Chr03_3416301	GAGAGAGGAGAGGTGGAGGCTGACAGAAGAGAGTGAGCACACATGGTGCCTTTCTTGCATGATGAATGAGTGGATTCATGCTCGAAGCTATGCGTGCTCACTTCTCTCTCTGTCAGCCATTAGAACTCCTCTCTCTC	Phytozome (https://phytozome.jgi.doe.gov/pz/portal.html)	sRNA-seq	(Zhang, et, al., 2011)
Angiosperm	Sorghum bicolor	Sbi-miR156	UGACAGAAGAGAGUGAGCAC	Chr04_5326320	TGGAGAGGCTCTTGAGAGATTGACAGAAGAGAGTGAGCACACGGCGCGACGAACGGCATAATATGTATGTCGTCCTCGCCGCGTGCTCACTTCTCTTTCTGTCAGCCTCTTCTGTTGATGGCTTAT	Phytozome (https://phytozome.jgi.doe.gov/pz/portal.html)	sRNA-seq	(Zhang, et, al., 2011)
Angiosperm	Sorghum bicolor	Sbi-miR156	UGACAGAAGAGAGUGAGCAC	Chr04_56252189	GCGGCGGCGGCGGCGGGCGGTGACAGAAGAGAGTGAGCACACGGCCGGCGGAACGGCACCGGCGGATGTGCCGTCGCGGCCGCGTGCTCACTGCTCTATCTGTCATCCACTCCCCCCTCCCTCTCCT	Phytozome (https://phytozome.jgi.doe.gov/pz/portal.html)	sRNA-seq	(Zhang, et, al., 2011)
Angiosperm	Sorghum bicolor	Sbi-miR156	UGACAGAAGAGAGUGAGCAC	Chr06_49965761	GCGGGGGCGCGCGCGCGCGGTGACAGAAGAGAGTGAGCACACGGCCGGGCGTGACGGCACCGGTCAAGGATGTGCCGTCGCGGCCGCGTGCTCACTGCTCTTTCTGTCATCCGCTGGCGGCCCCCTCTCTC	Phytozome (https://phytozome.jgi.doe.gov/pz/portal.html)	sRNA-seq	(Zhang, et, al., 2011)
Angiosperm	Sorghum bicolor	Sbi-miR156	UGACAGAAGAGAGUGAGCAC	Chr07_57028199	GGTTTTGTTCCATGGCTAACTGACAGAAGAGAGTGAGCACACAGCGGGCAGACTGCATCGATCTGAACCGAGACGACGCAAGTAGGAATGATGATGATGATGCAGCTGCTGCTGCGTGCTCACTTCTCTCTCTGTCAGACCTCTACGGCCGGGGACGAC	Phytozome (https://phytozome.jgi.doe.gov/pz/portal.html)	sRNA-seq	(Zhang, et, al., 2011)
Angiosperm	Zea mays	Zma-miR156	UGACAGAAGAGAGUGAGCAC	Chr10_129642945	GCGGGCTCGCGCGCGCGCGGTGACAGAAGAGAGTGAGCACACGGCCGGGCGTGACGGCACGTGCCGTCGCGGCCGCGTGCTCACTGCTCTTTCTGTCATCCGCTGGTCCGGGCCTCTCAA	B73 RefGen_v4 (CSHL) (https://www.maizegdb.org/)	sRNA-seq	(Zhang, et, al., 2009b)
Angiosperm	Zea mays	Zma-miR156	UGACAGAAGAGAGUGAGCAC	Chr2_185614105	TGGCTGCTAGATGGTGTGGCTGACAGAAGAGAGTGAGCACGCATCGGCCAGACTGCATCTATATACGGCTGCCCCAAAGCGACGGATCGATGGATGCCTAGCCTAGGCCTAGGCGCAGCTGCTGTTGCGTGCTCACTTCTCTTTCTGTCAGCTCTCTCTCTCATCCTTGGGA	B73 RefGen_v4 (CSHL) (https://www.maizegdb.org/)	sRNA-seq	(Zhang, et, al., 2009b)
Angiosperm	Zea mays	Zma-miR156	UGACAGAAGAGAGUGAGCAC	Chr2_33005045	TCCGGCGGGCGCGCGCGCGGTGACAGAAGAGAGTGAGCACACGGCCGGTGTGACGGCACCGGCGCGGATGTGCCGTCGCGGCCGCGTGCTCACTGCTCTCTCTGTCATCCGCTGGCACACCCTCACGGC	B73 RefGen_v4 (CSHL) (https://www.maizegdb.org/)	sRNA-seq	(Zhang, et, al., 2009b)
Angiosperm	Zea mays	Zma-miR156	UGACAGAAGAGAGUGAGCAC	Chr3_6928361	AGATGAGTTTTTTGAAGGTTTGACAGAAGAGAGTGAGCACACACGGTGGTTTCTTACCATGAGTGTCATGCTAGGAGCTGTGCGTGCTCACCCTCTATCTGTCAGTCACTCATCAAGCCCATCTGT	B73 RefGen_v4 (CSHL) (https://www.maizegdb.org/)	sRNA-seq	(Zhang, et, al., 2009b)
Angiosperm	Zea mays	Zma-miR156	UGACAGAAGAGAGUGAGCAC	Chr3_6928662	GGTGGAGGAGAGGTGAAAGCTGACAGAAGAGAGTGAGCACACATGGTGCCTTTCTTGCATGATGTATGATCGAGAGAGTTCATGCTCGAAGCTATGCGTGCTCACTTCTCTCTCTGTCAGCCATTAGAACTCCTCTATCTC	B73 RefGen_v4 (CSHL) (https://www.maizegdb.org/)	sRNA-seq	(Zhang, et, al., 2009b)
Angiosperm	Zea mays	Zma-miR156	UGACAGAAGAGAGUGAGCAC	Chr4_140280671	GCGCCGGCCGCGGCGGGCGGTGACAGAAGAGAGTGAGCACACGGCCGGGCGGAACGGCACCGGCGGATGGTGCCGTCGCGGACGCGTGCTCACTGCTCTATCTGTCATCCACTCTCTCCCCCGCTCCGC	B73 RefGen_v4 (CSHL) (https://www.maizegdb.org/)	sRNA-seq	(Zhang, et, al., 2009b)
Angiosperm	Zea mays	Zma-miR156	UGACAGAAGAGAGUGAGCAC	Chr4_87069260	GTTTTCGTTCCGTGGCTAACTGACAGAAGAGAGTGAGCACACAGCGGGCAGACTGCATCGATCGATCTGCATCCGAGACGGCGCACGTACGAATGATGATGCAGCTGCTGCTGCGTGCTCACTTCTCTCTCTGTCAGTCCTCTAGCTGCTACGGCCTC	B73 RefGen_v4 (CSHL) (https://www.maizegdb.org/)	sRNA-seq	(Zhang, et, al., 2009b)
Angiosperm	Zea mays	Zma-miR156	UGACAGAAGAGAGUGAGCAC	Chr5_188595400	GGCGGGCGGGCGGCGGGCGGTGACAGAAGAGAGTGAGCACACGGCCGGGCGGAACGGCACCGGCGGATGTGCCGTCGCGGCCGCGTGCTCACTGCTCTATCTGTCACCCACTCCCCCTCCCCGTTCCT	B73 RefGen_v4 (CSHL) (https://www.maizegdb.org/)	sRNA-seq	(Zhang, et, al., 2009b)
Angiosperm	Zea mays	Zma-miR156	UGACAGAAGAGAGCGAGCAC	Chr6_98967342	GGCTTAGGCCCCGAAGAGATTGACAGAAGAGAGCGAGCACCTGGCGCGGCGACCGGCATGGAACGCATGCCGTCCCCGCCGCGTGCTCGCTTCTCTTTCTGTCAGCCTCTCCCTCGTCCTGAGCCG	B73 RefGen_v4 (CSHL) (https://www.maizegdb.org/)	sRNA-seq	(Zhang, et, al., 2009b)
Angiosperm	Zea mays	Zma-miR156	UGACAGAAGAGAGUGAGCAC	Chr7_119411287	CAGCAGCTCGACGGTGTGGCTGACAGAAGAGAGTGAGCACGCATCGGCCAGACTGCATCTATATACGGCTGCTCCTGGCGAATGGATAGATGCCAAGGCGCAGCTGCTGTTGCGTGCTCACTTCTCTTTCTGTCAGCTCCCTCTCCTCCTAGGGACT	B73 RefGen_v4 (CSHL) (https://www.maizegdb.org/)	sRNA-seq	(Zhang, et, al., 2009b)
Angiosperm	Zea mays	Zma-miR156	UGACAGAAGAGAGAGAGCAC	Chr7_134663848	CGAGTGGACCTCGGGAGCGATGACAGAAGAGAGAGAGCACAACCCAGCACCAGCGAGGAAAAGCCTCGCTTCTGCGAGGGCCGTGTGCTCTCTGCTCTCACTGTCATCGCCCACAGGCCACCGAACCG	B73 RefGen_v4 (CSHL) (https://www.maizegdb.org/)	sRNA-seq	(Zhang, et, al., 2009b)
Angiosperm	Ananas comosus	Aco-miR156	UGACAGAAGAGAGUGAGCAC	LG02_1998151	AAGGGCGCGAATCTGAGTGTTGACAGAAGAGAGTGAGCACACAGCGGCGGTCGGCGCCGAGGCGCGGGGGAGAGTGCCGTCCGCTCGCCTGCGTGCTCACTTCTCTGTCTGTCAGCACTCCTCTCCCCCTCTCCTC	Phytozome (https://phytozome.jgi.doe.gov/pz/portal.html)	sRNA-seq	(Zheng, et, al., 2016)
Angiosperm	Ananas comosus	Aco-miR156	UGACAGAAGAGAGUGAGCAC	LG10_1169590	AAGGTGGGGTGAATGGAGGTTGACAGAAGAGAGTGAGCACACATGGTGTTTTCTTGCATGAGAAATGGAGTGCATGCTCGAAGCTATGCGTGCTCACTACTCTATCTGTCAGCCATTATCCAACCTCACTTTT	Phytozome (https://phytozome.jgi.doe.gov/pz/portal.html)	sRNA-seq	(Zheng, et, al., 2016)
Angiosperm	Ananas comosus	Aco-miR156	UGACAGAAGAGAGUGAGCAC	LG10_1169840	AAGAGGGGATGAGTGAAGGTTGACAGAAGAGAGTGAGCACACATGGTGTTTTCTTGCATGAGAATTGGAAGCCATGTTTGAAGCTATGCGTGCTCACTGCTCTATCTGTCAGCCATTATCCAACCCCACTTTT	Phytozome (https://phytozome.jgi.doe.gov/pz/portal.html)	sRNA-seq	(Zheng, et, al., 2016)
Angiosperm	Ananas comosus	Aco-miR156	UGACAGAAGAGAGUGAGCAC	LG10_1170069	AAGAGGGGATGAGTAGAGGTTGACAGAAGAGAGTGAGCACACATGGTGTTTTCTTGCATGAGAAATGGATGTCATGCTCGAAGCTATGCGTGCTCACTGCTCTATCTGTCAGCCACTTAACCAACCTCACTTT	Phytozome (https://phytozome.jgi.doe.gov/pz/portal.html)	sRNA-seq	(Zheng, et, al., 2016)
Angiosperm	Ananas comosus	Aco-miR156	UGACAGAAGAGAGUGAGCAC	LG10_1170361	GTGGGTTTTAGCATGTTGGTTGACAGAAGAGAGTGAGCACACATGGTGCTTTCTTGCATGAAAAAGGACTCCATGCTTGAAGCTATGTGTGCTCACTTCTCTACCTGTCAACAATTTGCAAATCCTGCCTCT	Phytozome (https://phytozome.jgi.doe.gov/pz/portal.html)	sRNA-seq	(Zheng, et, al., 2016)
Angiosperm	Ananas comosus	Aco-miR156	UGACAGAAGAGAGUGAGCAC	LG11_12517157	TGTTGCATGCATGGGGAGGGTGACAGAAGAGAGTGAGCACACATGGTGGGTTTCATGCATGCATGGGAGAGTTCATGCTCGAAGCTATGCGTGCTCACTTCTCTATCTGTCAACCCCACCACCACTGCAATCTC	Phytozome (https://phytozome.jgi.doe.gov/pz/portal.html)	sRNA-seq	(Zheng, et, al., 2016)
Angiosperm	Ananas comosus	Aco-miR156	UGACAGAAGAGAGUGAGCAC	LG14_2089647	TGTATACGTGTACGGGAGGCTGACAGAAGAGAGTGAGCACATATCGGTAACGGGCGGTAGGGTTTCTTTTCAGCGTTCCGTTCCGTTGCGTGCTCACTTCCCTTTCTGTCAGCCTCTTTCTTCCTCGATTGGT	Phytozome (https://phytozome.jgi.doe.gov/pz/portal.html)	sRNA-seq	(Zheng, et, al., 2016)
Angiosperm	Ananas comosus	Aco-miR156	UGACAGAAGAGAGUGAGCAC	LG16_10612587	AGTACGTGAGGAGCTAAGGGTGACAGAAGAGAGTGAGCACACATGGTGGTTTTCTTGCATGGTGCATATATAAAGCTAGGGAGAGTCCATGCTTGAGGCTATGCGTGCTCACTTCTCTCTCTGTCACCTATCACCTAATTCTCAATTC	Phytozome (https://phytozome.jgi.doe.gov/pz/portal.html)	sRNA-seq	(Zheng, et, al., 2016)
Angiosperm	Ananas comosus	Aco-miR156	UGACAGAAGAGAGAGAGCAC	LG20_10365319	AGACCATAAAATGGAAGTGGTGACAGAAGAGAGAGAGCACAACCCCACATTGGTGAAAAGATTTTGGAGTAGTACTTCACTCTTGTTGGGGGTGTGCTCTCTGCTCTATCTGTCATTGCCATCTCTCTAGGGTTTTG	Phytozome (https://phytozome.jgi.doe.gov/pz/portal.html)	none
Angiosperm	Ananas comosus	Aco-miR156	UGACAGAAGAGAGUGAGCAC	LG20_8114732	AGGGGGTGGTGTGCGGCCGCTGACAGAAGAGAGTGAGCACATAGCAGGTGCTGCCGGCACCGGAGGGCGGAGGGTGCCGGCGCTGTTGCGTGCTCACTTCTCTCTCTGTCAGCCCTCGTTTCTTGGAACTCGA	Phytozome (https://phytozome.jgi.doe.gov/pz/portal.html)	sRNA-seq	(Zheng, et, al., 2016)
Angiosperm	Elaeis guineensis	Egu-miR156	UGACAGAAGAGAGUGAGCAC	NC_025993.1_4182399	TGGTGTGTGGGAAAGGAGGCTGACAGAAGAGAGTGAGCACATATGGTGTTTTCTTGCATGAGGGGAGAATCCATGCTCGAAGCTATTTGTGCTCACTTCTCTGTCTGTCAGCCACCACTAACTCACTGTATT	NCBI(https://blast.ncbi.nlm.nih.gov/Blast.cgi)	sRNA-seq	(Ho et al., 2017)
Angiosperm	Elaeis guineensis	Egu-miR156	UGACAGAAGAGAGUGAGCAC	NC_025994.1_18730259	AGACTTTGGCTGGCTTGGGCTGACAGAAGAGAGTGAGCACACGCCGGCGATGGCAGCATGAGGAGATGCTGTTCCCGTTGCGTGCTCACTTCTCTTTCTGTCAGCTTCCCTTGCCAACTCTATTT	NCBI(https://blast.ncbi.nlm.nih.gov/Blast.cgi)	sRNA-seq	(Ho et al., 2017)
Angiosperm	Elaeis guineensis	Egu-miR156	UGACAGAAGAGAGUGAGCAC	NC_025995.1_4922762	AGAGTGGGCTTAATGGAGGTTGACAGAAGAGAGTGAGCACCCATGGTGCTTTCTTGCATGACCTCATGCTCGAAGCTATGTGTGCTCACTTCTCTTTCTGTCAACCGCCACCAACTCCACGTCTA	NCBI(https://blast.ncbi.nlm.nih.gov/Blast.cgi)	sRNA-seq	(Ho et al., 2017)
Angiosperm	Elaeis guineensis	Egu-miR156	UGACAGAAGAUAGAGAGCAC	NC_025998.1_29635463	GAGGCATGTGGTGATGCTGTTGACAGAAGATAGAGAGCACAGATGATGACATGCAAGACCCATTGCATCTCACTCCTTTGTGCTCTCTATGCTTCTGTCATCACCTTCAGCCTCTTGCTGAA	NCBI(https://blast.ncbi.nlm.nih.gov/Blast.cgi)	sRNA-seq	(Ho et al., 2017)
Angiosperm	Elaeis guineensis	Egu-miR156	UGACAGAAGAGAGAGAGCAC	NC_026000.1_22119164	GGGATCCCTTGATGGAAGGATGACAGAAGAGAGAGAGCACAACACGACAGTAGCGAAAGAAACAGGTTCGCTCTTGGGGGATGTGCTCTCTCCTCTTTCTGTCATCACCATCGCTAGGGTTTGCCA	NCBI(https://blast.ncbi.nlm.nih.gov/Blast.cgi)	sRNA-seq	(Ho et al., 2017)
Angiosperm	Elaeis guineensis	Egu-miR156	UGACAGAAGAGAGUGAGCAC	NC_026000.1_36592692	GGGTGGTGGGGTTGGGGGGCTGACAGAAGAGAGTGAGCACACAGCGAGGCAATTGCATCAGGGAATGCCGTTCCGGTTGCGTGCTCGCTTCTCTTTCTGTCAACCTTTCTCTCCTGGAACCGAT	NCBI(https://blast.ncbi.nlm.nih.gov/Blast.cgi)	sRNA-seq	(Ho et al., 2017)
Angiosperm	Elaeis guineensis	Egu-miR156	UGACAGAAGAUAGAGAGCAC	NC_026005.1_18751441	GAGGCATGTGGTGATGCTGTTGACAGAAGATAGAGAGCACAGATGATGAGATGCATGGTGCTCCGCATCTCACTCCTTTGTGCTCTCTATGCTTCTGTCATCACCTTAGCCCCTTTTCTCAT	NCBI(https://blast.ncbi.nlm.nih.gov/Blast.cgi)	sRNA-seq	(Ho et al., 2017)
Angiosperm	Elaeis guineensis	Egu-miR156	UGACAGAAGAUAGAGAGCAC	NC_026007.1_22041176	GCGGCGTGTGGTGATGCTGTTGACAGAAGATAGAGAGCACAGATGATGGGATGCATGGAGCTCTGCATCACATTCCTTTGTGCTCTCTATGCATCTGTCAGCACCTCCAGCCCCTTCACTTA	NCBI(https://blast.ncbi.nlm.nih.gov/Blast.cgi)	sRNA-seq	(Ho et al., 2017)
Angiosperm	Elaeis guineensis	Egu-miR156	UGACAGAAGAGAGUGAGCAC	NW_011550907.1_1020493	TGGTGGTGGGGGTTGGGGGCTGACAGAAGAGAGTGAGCACACAGCGCGGCAAATTGCATCAGGGAATGCCGTTCCGGTTGCGTGCTCACTTCTCTTTCTGTCAGCTTCTCTCTCGGTGGGAACCG	NCBI(https://blast.ncbi.nlm.nih.gov/Blast.cgi)	sRNA-seq	(Ho et al., 2017)
Angiosperm	Elaeis guineensis	Egu-miR156	UGACAGAAGAGAGAGAGCAC	NW_011550913.1_143806	GGATCTCTAGATGAAAGAGATGACAGAAGAGAGAGAGCACAGCCCCACATCGGCGAAAGAAGCAGGTTCGCCCTTGGGGGGATTGTGCTCTCTCTTCTTTCTGTCATCACCATCTCTAGGGTTTTTGC	NCBI(https://blast.ncbi.nlm.nih.gov/Blast.cgi)	sRNA-seq	(Ho et al., 2017)
Angiosperm	Elaeis guineensis	Egu-miR156	UGACAGAAGAGAGUGAGCAC	NW_011550921.1_1707775	TGGTGTGTGGGAATGGAGGCTGACAGAAGAGAGTGAGCACATATAGTGTTTTTCTTGCATGGGGGGAGTCCATGCTCAAAGCTGTCTGTGCTCACTTCTCTGTCCGCCACCACCAACTCCCCGTATC	NCBI(https://blast.ncbi.nlm.nih.gov/Blast.cgi)	sRNA-seq	(Ho et al., 2017)
Angiosperm	Elaeis guineensis	Egu-miR156	UGACAGAAGAGAGUGAGCAC	NW_011551048.1_110931	GCTGGTTTGCTTTCTTGGGCTGACAGAAGAGAGTGAGCACACGCCGGCGATGGCAGCATGATAGGGATGCTGTTCCCGTTGCGTGCTCACTTCTCTTTCTGTCAGCTTCCCATGCCGCCTTCGCTC	NCBI(https://blast.ncbi.nlm.nih.gov/Blast.cgi)	sRNA-seq	(Ho et al., 2017)
Angiosperm	Phoenix dactylifera	Pda-miR156	UGACAGAAGAGAGUGAGCAC	NW_008246530.1_851964	GCTGGCTTGCTGACTTGGGCTGACAGAAGAGAGTGAGCACACGCCGGCGATGGCAGCATGAAGGGATGCTGTTCCCGTTGCGTGCTCACTTCTCTTTCTGTCAGCTTCCCTTGCCTGCTCTATTT	NCBI(https://blast.ncbi.nlm.nih.gov/Blast.cgi)	sRNA-seq	(Yaish et al., 2015)
Angiosperm	Phoenix dactylifera	Pda-miR156	UGACAGAAGAGAGUGAGCAC	NW_008246535.1_1592646	TGGTCTGTAGGAATGGAGGCTGACAGAAGAGAGTGAGCACATATGGTGTTTTTCTTGCATGGGGAGGGAGACTCCATGCTCGAAACTATTTGTGCTCACTTCTCTGTCTGTCAGCCACCATGCACCAACTCCCTG	NCBI(https://blast.ncbi.nlm.nih.gov/Blast.cgi)	sRNA-seq	(Yaish et al., 2015)
Angiosperm	Phoenix dactylifera	Pda-miR156	UGACAGAAGAUAGAGAGCAC	NW_008246549.1_1268146	GAGCCATCCGGTGATGCTGTTGACAGAAGATAGAGAGCACAGATGATGGCATGCGCACTTTGCATCTCACTCCTTTGTGCTCTCTATGCTTCTGTCATCACCTTCGGCCCCTTGCTGAA	NCBI(https://blast.ncbi.nlm.nih.gov/Blast.cgi)	sRNA-seq	(Yaish et al., 2015)
Angiosperm	Phoenix dactylifera	Pda-miR156	UGACAGAAGAUAGAGAGCAC	NW_008246551.1_877651	GAGGCGTGTAGTGATGCTGTTGACAGAAGATAGAGAGCACGGATGATGAGATGCATGGCGCTCTGCATCGCATTCCTTTGTGCTCTCTATGCTTCTGCCATCACCTCCGGCCTCTTTGTTCA	NCBI(https://blast.ncbi.nlm.nih.gov/Blast.cgi)	sRNA-seq	(Yaish et al., 2015)
Angiosperm	Phoenix dactylifera	Pda-miR156	UGACAGAAGAGAGUGAGCAC	NW_008246605.1_262511	GAGGGCGGTGGGTTGGGGGCTGACAGAAGAGAGTGAGCACACAGCGAGGCAATTGCATCAGGGAATGCCGTTCCCGTTGCGTGCTCTCTTCTCTTTCTGTCAACCCTCCGTCTCTTTCTTTTTC	NCBI(https://blast.ncbi.nlm.nih.gov/Blast.cgi)	sRNA-seq	(Yaish et al., 2015)
Angiosperm	Phoenix dactylifera	Pda-miR156	UGACAGAAGAGAGUGAGCAC	NW_008246630.1_615388	AGAGTGGGCTTAATGGAGGTTGACAGAAGAGAGTGAGCACCCATGGTGCTTTCTTGCATGGCTTCATGCTCGAAGCTATGTGTGCCCACTTCTCTTTCTGTCAACCGCCACCAACTCCATGTCTA	NCBI(https://blast.ncbi.nlm.nih.gov/Blast.cgi)	sRNA-seq	(Yaish et al., 2015)
Angiosperm	Phoenix dactylifera	Pda-miR156	UGACAGAAGAGAGAGAGCAC	NW_008246917.1_190679	GAACCCTAGATGAAAGAAGATGACAGAAGAGAGAGAGCACAGCCTGACATTGGCGAAAGAAGCGGGTTCGCTCTTGGGGGGATTGTGCTCTCTTCTCTTTCTGTCATCACCGTCTCTAGAGTTTTTGC	NCBI(https://blast.ncbi.nlm.nih.gov/Blast.cgi)	sRNA-seq	(Yaish et al., 2015)
Angiosperm	Phoenix dactylifera	Pda-miR156	UGACAGAAGAGAGUGAGCAC	NW_008247174.1_89834	TGGTGTGTGGGAATGAAGGCTGACAGAAGAGAGTGAGCACATATGGTGTTTTCTTGCATGGGGGGAGAGTCCATGCTCGAAGCTATTTGTGCTCACTTCTCTGTCTGTCAGCCACCACCAACTCCCTGTATT	NCBI(https://blast.ncbi.nlm.nih.gov/Blast.cgi)	sRNA-seq	(Yaish et al., 2015)
Angiosperm	Phoenix dactylifera	Pda-miR156	UGACAGAAGAGAGUGAGCAC	NW_008253087.1_3265	AGACTGGGCTGAATGGAGGCTGACAGAAGAGAGTGAGCACACGTGGTGCTTTCTTGCATGAGTCGATGCTCGAAACTATGCGTGCTCACTTTCTATCTGTCACCCCCCACCAACTCCATGGATG	NCBI(https://blast.ncbi.nlm.nih.gov/Blast.cgi)	sRNA-seq	(Yaish et al., 2015)
Angiosperm	Musa acuminata	Mac-miR156	UGACAGAAGAGAGUGAGCAC	chr10_15277811	GTGGCCGGGGTCATTTGGGTTGACAGAAGAGAGTGAGCACACAGCGGGCGGTGGCATCGATCCGCGGGATGCCGTCGCTGTTGCGTGCTCACTCCTCTCTCTGTCATCCCTGTCTCCCTGGCGTTGCC	Phytozome (https://phytozome.jgi.doe.gov/pz/portal.html)	sRNA-seq	(Wan et al., 2015)
Angiosperm	Musa acuminata	Mac-miR156	UGACAGAAGAGAGUGAGCAC	chr10_28527281	TGCGTGAACGGTATGTGGGCTGACAGAAGAGAGTGAGCACACAGCGGTGATTGCATCGATCTGATGCCGTTCCTGTTGCGTGCTCATTTCTCTTTCTGTCAGCTCACCCTATCTCTTTCTCTC	Phytozome (https://phytozome.jgi.doe.gov/pz/portal.html)	sRNA-seq	(Wan et al., 2015)
Angiosperm	Musa acuminata	Mac-miR156	UGACAGAAGAGAGUGAGCAC	chr1_11858088	TATGGGAGCGAAGGAGGGGTTGACAGAAGAGAGTGAGCACACATCGGGGAAAATGGCATGACGTGGTGCTGTTTCCGCTGCGTGCTCACTTCTCTTCCTGTCATCCAACCTTTGTTGTTCTATCC	Phytozome (https://phytozome.jgi.doe.gov/pz/portal.html)	sRNA-seq	(Wan et al., 2015)
Angiosperm	Musa acuminata	Mac-miR156	UGACAGAAGAGAGUGAGCAC	chr1_7654946	TGGAGGAGGAGACGGATGGTTGACAGAAGAGAGTGAGCACACGGCGGAGGGTAATGGTATGATACGGTGCTGTTTCCGGTGCGTGCTCACTGCTCTTCCTGTCAGCCCTTTTCTTTGCCATCGTCG	Phytozome (https://phytozome.jgi.doe.gov/pz/portal.html)	sRNA-seq	(Wan et al., 2015)
Angiosperm	Musa acuminata	Mac-miR156	UGACAGAAGAGAGUGAGCAC	chr2_10326203	TTCTTTTGCGATGTGACTATTGACAGGATTCAGATCTGACAAGGGAGGCTTTGGGGTGGAATTCCTTGTGTGGAGGGGAAACAAAAGGGAAAGAAAGATCGAGATTTTAGGTCAAGAAATGAGACTTAAGGAGAATGAGAAAACGAATGGTTGACAGAAGAGAGTGAGCACAGGGCGGAGGACAATGGTATGATACGATGCTGTTTCCGTTGCGTGCTCACGTCTCTTCCTGTCAACCTTTATTATCATCATGAGCT	Phytozome (https://phytozome.jgi.doe.gov/pz/portal.html)	sRNA-seq	(Wan et al., 2015)
Angiosperm	Musa acuminata	Mac-miR156	UGACAGAAGAGAGUGAGCAC	chr2_16919153	TGAGTGAGCTCATCGGAGGTTGACAGAAGAGAGTGAGCACCCATGGTGTTTTCTTGCATGGAAAGGGAGAGACAGAGTCCATGCTCCAAAGCTATGCGTGCTCGCTCCTCTATCTGTCAGCCACCACCGGTCGATGCCGTC	Phytozome (https://phytozome.jgi.doe.gov/pz/portal.html)	sRNA-seq	(Wan et al., 2015)
Angiosperm	Musa acuminata	Mac-miR156	UGACAGAAGAGAGUGAGCAC	chr2_16923939	TGAGTGGGCATGATGGAGGTTGACAGAAGAGAGTGAGCACTCATGGTCTTTTCCCGCATTCATCAAGGGTTTAATGCTCGAAGCTATGGGTGCTCACTTCTCTCTCTGTCAACTCCCACCAACCCCACGTCAACATGTGGTGGGTTTTTGGTGT	Phytozome (https://phytozome.jgi.doe.gov/pz/portal.html)	sRNA-seq	(Wan et al., 2015)
Angiosperm	Musa acuminata	Mac-miR156	UGACAGAAGAGAGUGAGCAC	chr2_17592305	AGAACGAGCTTGATGGAGCTTGACAGAAGAGAGTGAGCACCCATGGTGATCTCTTGCATGAAAAGTCTGCATGCTCGAATCCATGTGTGCTCACGTCTCTTCCTGTCAACCGCTACCAATCCCACTTACA	Phytozome (https://phytozome.jgi.doe.gov/pz/portal.html)	sRNA-seq	(Wan et al., 2015)
Angiosperm	Musa acuminata	Mac-miR156	UGACAGAAGAGAGUGAGCAC	chr3_3043628	GTCGTCCGGGTGATTGGGGTTGACAGAAGAGAGTGAGCACGCAGCGGCGATCGCATCGTCGGGGTGCCGTCGCTGTTGCGTGCTCACTGCTCTCTCTGTCATCCCGATCTCCCCGGATTGTTT	Phytozome (https://phytozome.jgi.doe.gov/pz/portal.html)	sRNA-seq	(Wan et al., 2015)
Angiosperm	Musa acuminata	Mac-miR156	UGACAGAAGAGAGUGAGCAC	chr3_720175	CATGTGTGGCGAAGGGCGGTTGACAGAAGAGAGTGAGCACGCATCGGGTTGAAATGGCACAAGACGGTGCTGTTTCCGCTGCGTGCTTACTTCTCTTCCTGTCAGTCAGCGTTTGTTGTACTTTTC	Phytozome (https://phytozome.jgi.doe.gov/pz/portal.html)	sRNA-seq	(Wan et al., 2015)
Angiosperm	Musa acuminata	Mac-miR156	UGACAGAAGAGAGAGAGCAC	chr3_7906657	CCTAACGATGGATGTGATGATGACAGAAGAGAGAGAGCACAGCCCAACATTGGCGAAAGAATGGCGTTCGCTCTTGCTGGGAGTGTGCTCTCTCCTCTCTCTGTCATTACCGTCTTTAGGGTTTCTTT	Phytozome (https://phytozome.jgi.doe.gov/pz/portal.html)	sRNA-seq	(Wan et al., 2015)
Angiosperm	Musa acuminata	Mac-miR156	UGACAGAAGAGAGUGAGCAC	chr4_1710782	GTCGTCCGGGGTGATCTACTTGACAGAAGAGAGTGAGCACACAGCGGCGTGGGTGTCGCCGGGATGCCGTCGCTGTTGCGTGCTCACGTCTCTCTCTGTCATCCCTTTCTCCCTGGCGGTGCC	Phytozome (https://phytozome.jgi.doe.gov/pz/portal.html)	sRNA-seq	(Wan et al., 2015)
Angiosperm	Musa acuminata	Mac-miR156	UGACAGAAGAGAGUGAGCAC	chr4_21058220	GGATGCGAAGCGAAGCAGGTTGACAGAAGAGAGTGAGCACCCGCCGGAGGTAAATGGCATGACAGGGTGCTGTTTCCGTTGCGTGCTCAAATCTCTTGTTGTCAACCTTTCGCTGTTATTTCTTCC	Phytozome (https://phytozome.jgi.doe.gov/pz/portal.html)	sRNA-seq	(Wan et al., 2015)
Angiosperm	Musa acuminata	Mac-miR156	UGACAGAAGAGAGUGAGCAC	chr4_6454735	TGTAGAGGAACAGGCGATGGTGACAGAAGAGAGTGAGCACCCATGATGCTTCTGTGCATGGTGCATGGGGGAGTCTATGCGTGCTCACTGCTCTCTCTGTCATCGGCTCCTTAAGCTTCAGCAT	Phytozome (https://phytozome.jgi.doe.gov/pz/portal.html)	sRNA-seq	(Wan et al., 2015)
Angiosperm	Musa acuminata	Mac-miR156	UGACAGAAGAGAGUGAGCAC	chr4_9486799	GAGGGAAGAGGAGGGGGGGTTGACAGAAGAGAGTGAGCACAGGGAGGGAACAAAAAATGATGGGATGGCGCTGCTGTTTCCGCTGCGTGCTCACTCCTCATCCTGTCAGCCTTATCTTCTTCTTCCTCTT	Phytozome (https://phytozome.jgi.doe.gov/pz/portal.html)	sRNA-seq	(Wan et al., 2015)
Angiosperm	Musa acuminata	Mac-miR156	UGACAGAAGAGAGUGAGCAC	chr5_25705670	GGTGTGAATGGTATGTAGGCTGACAGAAGAGAGTGAGCACACAGCGGCAATTGCACCGATCCGATGCCGTTTCTGTTGCGTGCTCATTTCTCTTTCTGTCAGCTCTCTCTATCTCTCTTCTCC	Phytozome (https://phytozome.jgi.doe.gov/pz/portal.html)	sRNA-seq	(Wan et al., 2015)
Angiosperm	Musa acuminata	Mac-miR156	UGACAGAAGAGAGUGAGCAC	chr5_3278257	CGTCCGGGGGTCACCCGGGTTGACAGAAGAGAGTGAGCACACAGCGGCGACCGCACCGCCTCGATGCCGTCGCTGCTGCGTGCTCACTACTCTCTCTGTCATCTCCACCTCCCCGGCGGTGCG	Phytozome (https://phytozome.jgi.doe.gov/pz/portal.html)	sRNA-seq	(Wan et al., 2015)
Angiosperm	Musa acuminata	Mac-miR156	UGACAGAAGAGAGUGAGCAC	chr5_4687491	AGGGTGGGCATGACGGAAGTTGACAGAAGAGAGTGAGCACCCACGGTGCTTTCTTGCATGAGAGGGTGTGAATGCACGAAGCCGTGTGTGCTCGCTGCTCTGTCACACGTAACCATGAATTGTTGAG	Phytozome (https://phytozome.jgi.doe.gov/pz/portal.html)	sRNA-seq	(Wan et al., 2015)
Angiosperm	Musa acuminata	Mac-miR156	UGACAGAAGAGAGUGAGCAC	chr7_13179702	ATATATATTGGTATGTGGGCTGACAGAAGAGAGTGAGCACACAGCGGCGATTGCATCGATCTGATGCCTTATCTGTTGCGTGCTCACGTCTCTCTCTGTCAGCTCTCTCTATCCCTGAAAGCA	Phytozome (https://phytozome.jgi.doe.gov/pz/portal.html)	sRNA-seq	(Wan et al., 2015)
Angiosperm	Musa acuminata	Mac-miR156	UGACAGAAGAGAGUGAGCAC	chr7_3910620	AGATTTCATGCGAGGGGGGTTGACAGAAGAGAGTGAGCACACAGCGGGGGAAAATGGCATGCGACGGTGCTGTTTCCGTTGCGTGCTCACTTCTCTTCCTGTCAGCCTTTTGTTGTTCCTTCCTTT	Phytozome (https://phytozome.jgi.doe.gov/pz/portal.html)	sRNA-seq	(Wan et al., 2015)
Angiosperm	Musa acuminata	Mac-miR156	UGACAGAAGAUAGAGAGCAC	chr9_26346333	GATGCAGATGGTGATGCTGTTGACAGAAGATAGAGAGCACAGATGATGACATGCGATGGCCTCCTCCTGCATCTCACTCCTTTGTGCTCTCTATGCTTCTGTCATCACCTTCGGCTCCTTGCTGTC	Phytozome (https://phytozome.jgi.doe.gov/pz/portal.html)	sRNA-seq	(Wan et al., 2015)
Angiosperm	Musa acuminata	Mac-miR156	UGACAGAAGAUAGAGAGCAC	chr9_26877221	GGCGTTTTTGGTGATGCTGTTGACAGAAGATAGAGAGCACAGATGGTGACCTGCAAGCTCTTCTGCATCTCACTCCTTTGTGCTCTCTATGCTTCTGTCATCACCTTCAGCCCCTTGCCATG	Phytozome (https://phytozome.jgi.doe.gov/pz/portal.html)	sRNA-seq	(Wan et al., 2015)
Angiosperm	Musa acuminata	Mac-miR156	UGACAGAAGAGAGUGAGCAC	chr9_8663987	TCCGGGGCGGTTGGGGGGGTTGACAGAAGAGAGTGAGCACACGGCGGCGATCGCATCGGCGGGGTGCCATCGCTGTTGCGTGCTCACCTCTCTCTCTGTCATCCCGATATCTCCGGATCCGTT	Phytozome (https://phytozome.jgi.doe.gov/pz/portal.html)	sRNA-seq	(Wan et al., 2015)
Angiosperm	Musa acuminata	Mac-miR156	UGACAGAAGAGAGUGAGCAC	chrUn_random_17508617	TTGGGGTCATGGAGTTTGGTTGACAGAAGAGAGTGAGCACCCATGGTGTTTTCCTGCATGAAGAGGGTTCATGCTCGAAGCTATGCGTGCTCACTTCTCTATCTGTCAACCATCACCGGGTTATGGTGTT	Phytozome (https://phytozome.jgi.doe.gov/pz/portal.html)	sRNA-seq	(Wan et al., 2015)
Angiosperm	Musa acuminata	Mac-miR156	UGACAGAAGAGAGUGAGCAC	chrUn_random_63337604	CATGTGAAGCGGAGGGGGGTTGACAGAAGAGAGTGAGCACGCAACGGGGAAAAATGGTGTCTTGCGGTGCTGTTTCCGTTGTGTGCTCACCTCTCTCCCTGTAAGCCTTGAGAAACGTTCGCCTCG	Phytozome (https://phytozome.jgi.doe.gov/pz/portal.html)	sRNA-seq	(Wan et al., 2015)
Angiosperm	Aquilegia coerulea	Aqc-miR156	UGACAGAAGAGAGAGAGCAC	Chr_02_7380301	GCAAGAGATGAGAGATATGTTGACAGAAGAGAGAGAGCACAACCCATCATCAGCTAAAGAGAGTCTTTTCTTTTGTTGGGAGTGTGCTCTTTGCTCTTCTGTCATCATCACCAAATCTCTCTCTCT	Phytozome (https://phytozome.jgi.doe.gov/pz/portal.html)	none
Angiosperm	Aquilegia coerulea	Aqc-miR156	UGACAGAAGAAAGAGAGCAC	Chr_05_37949349	ACTCAGGTGAATAAGTGTGTTGACAGAAGAAAGAGAGCACAAAACTGAGCAAACACAACGTCTTGTGTGTGTGTGTTCAGTTGTGCTCTCTATCTTCTGTCAGCATCTATGCCGGGCATGCAGC	Phytozome (https://phytozome.jgi.doe.gov/pz/portal.html)	none
Angiosperm	Aquilegia coerulea	Aqc-miR156	UGACAGAAGAAAGAGAGCAC	Chr_05_37954414	GAGAAGTTGAATAAGCGCGTTGACAGAAGAAAGAGAGCACAAACTGAGCAAACACAACATCTTTTGTGTGTGTTCAGTTGTGCTCTCTATCTTCTGTCAACTAAAATCTACAAAAATATCT	Phytozome (https://phytozome.jgi.doe.gov/pz/portal.html)	none
Angiosperm	Aquilegia coerulea	Aqc-miR156	UGACAGAAGAGAGUGAGCAC	Chr_07_34328558	ATAAGAAGGGAAAGAGTAACTGACAGAAGAGAGTGAGCACACACTGGCAATTTGTATAAGACTATATTCTTGCCGGTGTGTGCTCACTTCCCTTTCTGTCAGTTCCCGGTCAGTCTATTGCCG	Phytozome (https://phytozome.jgi.doe.gov/pz/portal.html)	none
Angiosperm	Aquilegia coerulea	Aqc-miR156	UGACAGAAGAGAGUGAGCAC	Chr_07_42167252	GTTTTGGGTTTCAAGGAAGGTGACAGAAGAGAGTGAGCACACATGGTTCCTTCTTGCATGAAGTCCATGCTTGAAGCTCTGTGTGCTCACCCTCTATCTGTCACCCACCCACCAATTAACGCATA	Phytozome (https://phytozome.jgi.doe.gov/pz/portal.html)	none
Angiosperm	Papaver somniferum	Pso-miR156	UGACAGAAGAGAGUGAGCAC	NC_039359.1_214824806	ATATGCATGGGTTTATATGGTGACAGAAGAGAGTGAGCACACATGGTTTTCTTGTATGAATGTTCCCATGCTAGAATCTATGCGTGCTTACTCTCCATCTGTCACCCCCAAACACCTCATATTAAC	NCBI(https://blast.ncbi.nlm.nih.gov/Blast.cgi)	sRNA-seq	GSE62716
Angiosperm	Papaver somniferum	Pso-miR156	UGACAGAAGAGAGUGAGCAC	NC_039359.1_214825007	GATATGCATGGGTTATATGGTGACAGAAGAGAGTGAGCACACATGGTTTTCTTGCATGAATGTTCCCATGGTTGAAGCACTGCGTGCTTACTCTCTGTCTGTCACCCAACCACCTCTCTCTCTCTC	NCBI(https://blast.ncbi.nlm.nih.gov/Blast.cgi)	sRNA-seq	GSE62716
Angiosperm	Papaver somniferum	Pso-miR156	UGACAGAAGAGAGUGAGCAC	NC_039359.1_214925178	ATATGCATGGGTTTATACGGTGACAGAAGAGAGTGAGCACACATGGTTTTCATGCATGAATGATGCTTGAAGCACTGCGTGCTTACTCTCTATCTGTCACCCGAACCACATCATATTAACT	NCBI(https://blast.ncbi.nlm.nih.gov/Blast.cgi)	sRNA-seq	GSE62716
Angiosperm	Papaver somniferum	Pso-miR156	UGACAGAAGAGAGUGAGCAC	NC_039359.1_214925396	CCGATATCATGGTTATATGGTGACAGAAGAGAGTGAGCACACATGGTTTTCTTGTATGAATCCTGGCATGCTTGAAGCACTGCGTGCTTACTCTCTATCTGTCACCCAAACCACCTAATCTTGACT	NCBI(https://blast.ncbi.nlm.nih.gov/Blast.cgi)	sRNA-seq	GSE62716
Angiosperm	Papaver somniferum	Pso-miR156	UGACAGAAGAGAGUGAGCAC	NC_039359.1_214953576	GATATGCATGGGTTTTATGGTGACAGAAGAGAGTGAGCACACATGGTTTTCTTGTATGAATGTTCCCATGCTAGAATCTATGCGTGCTTACTCTCTATCTATCACCCAAACCCGTAACCATAACTC	NCBI(https://blast.ncbi.nlm.nih.gov/Blast.cgi)	sRNA-seq	GSE62716
Angiosperm	Papaver somniferum	Pso-miR156	UGACAGAAGAGAGUGAGCACACAUGGUUUUCUUGAAUGAAUUCCCAUGCUUGGAUCUAUGCGUGCUUACUCUCUAUCUAUCACCAUAGCCAGCUCAUAUAUAUUAACCAUCUCUCUCAUGUUUUUGAGCAUAUACGAAGGUUUCACUCAAAUUAUCUAUCUACGUAUAUUGAUAUGCAUGGGUUAUAUGGUGACAGAAGAGAGUGAGCAGACAUGGUUUUCUUGCAUGAAUGCUCGCAUGCUUGAAGCAGUGCGUGCUUACUCUCCAUCUGUCACCCAAACCACCUAAUCAUAACU	NC_039359.1_214953768	GATATGCATGGGTTATATGGTGACAGAAGAGAGTGAGCAGACATGGTTTTCTTGCATGAATGCTCGCATGCTTGAAGCAGTGCGTGCTTACTCTCCATCTGTCACCCAAACCACCTAATCATAACT	NCBI(https://blast.ncbi.nlm.nih.gov/Blast.cgi)	sRNA-seq	GSE62716
Angiosperm	Papaver somniferum	Pso-miR156	UGACAGAAGAGAGUGAGCAC	NC_039359.1_214978734	ATTTGCATAGGTTTATATGGTGACAGAAGAGAGTGAGCACACATGGTTTTCTTGCATGATTATTCCCATGCTTGAAGCACTGCGTGCTTACTCTCTATCTGTCACCCAAACCACCTAACTAATCTT	NCBI(https://blast.ncbi.nlm.nih.gov/Blast.cgi)	sRNA-seq	GSE62716
Angiosperm	Papaver somniferum	Pso-miR156	UGACAGAAGAGAGUGAGCAC	NC_039359.1_214997981	ATTTGCATAGGTTTATATGGTGACAGAAGAGAGTGAGCACACATGGTTTTCCTGTATGAGTGTTCCCATACTTGAAGCACTGCGTGCTTACTCTCTATCTGTCACCCCAACCAACTTATCTGAACT	NCBI(https://blast.ncbi.nlm.nih.gov/Blast.cgi)	sRNA-seq	GSE62716
Angiosperm	Papaver somniferum	Pso-miR156	UGACAGAAGAGAGUGAGCAC	NC_039359.1_215028749	ATATGCATGGGTTTATACGGTGACAGAAGAGAGTGAGCACACATGGTTTTCTTGTATGAAAGTTCCCGTGCTTGAAGCACTGCGTGCTTACTCTCTATCTGTCACCTCAACCACCTGGGTGCTTAC	NCBI(https://blast.ncbi.nlm.nih.gov/Blast.cgi)	sRNA-seq	GSE62716
Angiosperm	Papaver somniferum	Pso-miR156	UGACAGAAGAGAGUGAGCAC	NC_039359.1_57722704	ATATGCATGGGTTTATATGGTGACAGAAGAGAGTGAGCACACATGGTTTTCTTGTATGAATGTTCCCATGCTAGAATCTATGCGTGCTTACTCTCTATCTGTCACCCCCAAACACCTCATATTAAC	NCBI(https://blast.ncbi.nlm.nih.gov/Blast.cgi)	sRNA-seq	GSE62716
Angiosperm	Papaver somniferum	Pso-miR156	UGACAGAAGAGAGUGAGCAC	NC_039359.1_57785089	ATATGCATGGGTTTATATGGTGACAGAAGAGAGTGAGCACACATGGTTTTCTTGCATGAATGTTCCATGCTTGAAGCACTGCGTGCTTACTCTCTATCTGTCACCCCAACCACATCATATTAACT	NCBI(https://blast.ncbi.nlm.nih.gov/Blast.cgi)	sRNA-seq	GSE62716
Angiosperm	Papaver somniferum	Pso-miR156	UGACAGAAGAGAGUGAGCAC	NC_039359.1_57785291	TCGATATCATGGTTATATGGTGACAGAAGAGAGTGAGCACACATGGTTTTCTTGCATGAATGCTGGCATGCTTGAAGCACTGTGTGCTTACTCTCTATCTGTCACCCAAACCACCTAATCTTGACT	NCBI(https://blast.ncbi.nlm.nih.gov/Blast.cgi)	sRNA-seq	GSE62716
Angiosperm	Papaver somniferum	Pso-miR156	UGACAGAAGAGAGUGAGCAC	NC_039359.1_57807188	GATATGCATGGGTCATATGGTGACAGAAGAGAGTGAGCACACATGGTTAGCTTGCATGATTCTTCCCATGCTTGAAGCACTGCGTGCTTACTCTCTATCTGTCACCCGACCACCTAATGTTAACTG	NCBI(https://blast.ncbi.nlm.nih.gov/Blast.cgi)	sRNA-seq	GSE62716
Angiosperm	Papaver somniferum	Pso-miR156	UGACAGAAGAGAGUGAGCAC	NC_039359.1_57914099	ATTTGCATAGGTTCATATGGTGACAGAAGAGAGTGAGCACACATGGTTTTCTTGCATGATTCTTCCCATGCTTGAAGCACTGCGTGCTTACTCTCTATCTGTCACCCAAACCACCTAATCTTAGCT	NCBI(https://blast.ncbi.nlm.nih.gov/Blast.cgi)	sRNA-seq	GSE62716
Angiosperm	Papaver somniferum	Pso-miR156	UGACAGAAGAGAGUGAGCAC	NC_039359.1_57968919	ATATGCATGGGTTTATATGGTGACAGAAGAGAGTGAGCACACATGGTTTTCTTGTATGAAAGTTCCCATGCTTGAAGCACTGCGTGCTTAGTCTCTATCTGTCACCTCAACCACCTGGGTGCTTAC	NCBI(https://blast.ncbi.nlm.nih.gov/Blast.cgi)	sRNA-seq	GSE62716
Angiosperm	Papaver somniferum	Pso-miR156	UGACAGAAGAGAGUGAGCAC	NC_039359.1_58141444	ATATGCATGGGTTTATATGGTGACAGAAGAGAGTGAGCACACATGGTTTTCTTGTATGAATGTTCCCATGCTAGAATCTATGCGTGCTTACTCTCTATCTGTCACCCCCAAACACCTCATATTAAC	NCBI(https://blast.ncbi.nlm.nih.gov/Blast.cgi)	sRNA-seq	GSE62716
Angiosperm	Papaver somniferum	Pso-miR156	UGACAGAAGAUAGAGAGCAC	NC_039361.1_49368308	ATGATGGCATGTATTAGTGTTGACAGAAGATAGAGAGCACAGATGATGAAATGCTTGCATATATGGAGCATTTCTCCCCCCGCATCTCACTCATTCGTGCTCTCTATGCTTCTGTCATCACATTATGATACGCTTGAAT	NCBI(https://blast.ncbi.nlm.nih.gov/Blast.cgi)	sRNA-seq	GSE62716
Angiosperm	Papaver somniferum	Pso-miR156	UGACAGAAGAGAGUGAGCAC	NC_039364.1_5185155	TATGAATCAAATAAGGTGCGTGACAGAAGAGAGTGAGCACACATGGTTTCAAACTAGCAGACTTCAATTTCGACATGCTTGAAGCTCTGTGTGCTTGCTCTCTATCTGTCACGACCAGACTTCAATTTGAAAC	NCBI(https://blast.ncbi.nlm.nih.gov/Blast.cgi)	sRNA-seq	GSE62716
Angiosperm	Papaver somniferum	Pso-miR156	UGACAGAAGAUAGAGAGCAC	NC_039365.1_115504740	GTTTGTACTCGATCCAGTGTTGACAGAAGATAGAGAGCACAACTGAACACACGCACAAATACTTGATTCTAGAATTGCGTTTGAGCAGTTTTGTGCTCTCTTTTCTTCTGTTAACAATTACAGGTAAACAGATTT	NCBI(https://blast.ncbi.nlm.nih.gov/Blast.cgi)	sRNA-seq	GSE62716
Angiosperm	Papaver somniferum	Pso-miR156	UGACAGAAGAGAGUGAGCAC	NC_039366.1_192145106	TTATCGTTTTTTTTCTGAGTTGACAGAAGAGAGTGAGCACACACTCGGGAAATCTGTATAATTTTATATACGATTGCCGGTGCGTGCTTACTCCTCTTTCTGTCAGCTGGAAATTACTTCTTTTTTT	NCBI(https://blast.ncbi.nlm.nih.gov/Blast.cgi)	sRNA-seq	GSE62716
Angiosperm	Papaver somniferum	Pso-miR156	UGACAGAAGAGAGUGAGCAC	NC_039367.1_163129400	ATGAATTAATGGAAGGTGCGTGACAGAAGAGAGTGAGCACACATGGTTCATTTTCTTGCAAATTCGACATGCTTGAAGCTCTGTGTGCTTGCTCTCTATCTGTCACGAACCGGACTTCAATTTGAAA	NCBI(https://blast.ncbi.nlm.nih.gov/Blast.cgi)	sRNA-seq	GSE62716
Angiosperm	Papaver somniferum	Pso-miR156	UGACAGAAGAGAGUGAGCAC	NC_039368.1_122076191	GTTGAAATTTTTTTCAGGGTTGACAGAAGAGAGTGAGCACACACTCGGGAAATTTGTATAATTTTTATATACGATTGCCGGTGCGTGCTTACTCCTCTTTCTGTCAGCTGGAAATTACTACTTATTTT	NCBI(https://blast.ncbi.nlm.nih.gov/Blast.cgi)	sRNA-seq	GSE62716
Angiosperm	Nelumbo nucifera	Nnu-miR156	UGACAGAAGAUAGAGAGCAC	NW_010729079.1_3121939	GCTGTTGCTGTTGCTTTTGTTGACAGAAGATAGAGAGCACAAGTGAACATCCGCAGGAAGGCTTGCGTTTGAGCACTGTTGTGCTCTCTCTTCTTCTGTTAACAGAAATATACATGGCTTTGA	NCBI(https://blast.ncbi.nlm.nih.gov/Blast.cgi)	sRNA-seq	(Zheng et al., 2013)
Angiosperm	Nelumbo nucifera	Nnu-miR156	UGACAGAAGAGAGUGAGCAC	NW_010729102.1_3944212	CATCTGGGTTTTAAGGGAGGTGACAGAAGAGAGTGAGCACACATGGTTTTTCTTGCATGGAGGTTCATGCTCGAAGCTCTGTGTGCTCACTCTCTATCTGTCACCCACCACCAACCCCGTTGTCT	NCBI(https://blast.ncbi.nlm.nih.gov/Blast.cgi)	sRNA-seq	(Zheng et al., 2013)
Angiosperm	Nelumbo nucifera	Nnu-miR156	UGACAGAAGAGAGUGAGCAC	NW_010729115.1_2583178	TTTTCTGGGACGTGAGAGACTGACAGAAGAGAGTGAGCACACACAGGCAATTGTATATGGGTATGCCGTCGCCGGTGCGTGCTCACTTCTCTTTCTGTCAGCTTCCGGTGCCGGAATCTGAC	NCBI(https://blast.ncbi.nlm.nih.gov/Blast.cgi)	sRNA-seq	(Zheng et al., 2013)
Angiosperm	Nelumbo nucifera	Nnu-miR156	UGACAGAAGAGAGUGAGCAC	NW_010729174.1_1159251	TTTTCTGGGACGCTAGAGACTGACAGAAGAGAGTGAGCACACACAGACAATTGTATAATGGTATGCTGTTGCCGGTGCGTGCTCACTTCTCTTTCTGTCAGCTTCCGGTGCCGGAATCCGGC	NCBI(https://blast.ncbi.nlm.nih.gov/Blast.cgi)	sRNA-seq	(Zheng et al., 2013)
Angiosperm	Nelumbo nucifera	Nnu-miR156	UGACAGAAGAGAGUGAGCAC	NW_010729236.1_1287779	GATCTGGGTCTCAAGGGAGGTGACAGAAGAGAGTGAGCACACATGGTTTTTCTTGCATGGAGGCTCATGCTCGAAGCTCTGCGTGCTCGCTCTCTATCTGTCACCACCCACCCTCCTCCGACTCG	NCBI(https://blast.ncbi.nlm.nih.gov/Blast.cgi)	sRNA-seq	(Zheng et al., 2013)
Angiosperm	Nelumbo nucifera	Nnu-miR156	UGACAGAAGAGAGAGAGCAC	NW_010729265.1_209438	GCCGGAGAGGAGAGACAAGTTGACAGAAGAGAGAGAGCACAAGCCAGCATCAGTTAAAGAAAGGCTTTACTTTTGTTGGGAGTGTGCTCTCTTTTCTTCTGTCAGCATCACCAACTCCCCAGTTGT	NCBI(https://blast.ncbi.nlm.nih.gov/Blast.cgi)	sRNA-seq	(Zheng et al., 2013)
Angiosperm	Santalum album	Sal-miR156	UGACAGAAGAGAGUGAGCAC	LOCJ01000010.1_117405	ACAGAGATAGAGAGAGAAACTGACAGAAGAGAGTGAGCACATAGAGGGGAGTTGTAATGAAACCATTCTCTTTTGCGTGCTCACTCTCTTTCTGTCAGAGTCCTCATACCACTGCCCTT	NCBI(https://blast.ncbi.nlm.nih.gov/Blast.cgi)	none
Angiosperm	Santalum album	Sal-miR156	UGACAGAAGAGAGUGAGCAC	LOCJ01000044.1_263843	AAGGAAGGGGAGTAAAGAGGTGACAGAAGAGAGTGAGCACGCGTAGTTTTTCCTTGCATGGGAACCTCCATGCTTGGTGCTCCTCGTGCTTGCTATCTTCTGTCGTCTCCCCAACATCACCATCTTC	NCBI(https://blast.ncbi.nlm.nih.gov/Blast.cgi)	none
Angiosperm	Santalum album	Sal-miR156	UGACAGAAGAUAGGGAGCAC	LOCJ01000049.1_550112	TTTGTAGAGTTGGGGTGCGTTGACAGAAGATAGGGAGCACAGAGGATGAAATGCATGGAAAAGTCTGCACCTTACTCCTTTGTGCTCCCTATGCTTCTGTCATCCCCCTCCATAGCTTTCATTA	NCBI(https://blast.ncbi.nlm.nih.gov/Blast.cgi)	none
Angiosperm	Santalum album	Sal-miR156	UGACAGAAGAGAGUGAGCAC	LOCJ01000084.1_248491	CCAGAGGACACGAGAGAGAGTGACAGAAGAGAGTGAGCACACGCAGGCAATTGTATATAAATGGGTGTATATAGTGACCTCGTGCGTGTGCCCACGTCTCTTCTGTCACTCTCTCCCTCCTCCTCCTCCT	NCBI(https://blast.ncbi.nlm.nih.gov/Blast.cgi)	none
Angiosperm	Santalum album	Sal-miR156	UGACAGAAGAUAGAGAGCAC	LOCJ01000123.1_69117	GGAGGAATAGGTGATGGTGTTGACAGAAGATAGAGAGCACTGAGGATGAAGTGCATGAGAGGATGCATCTCACTCCTCTTTGCTCTCCATGCTTCTGTTAATACAAAACCCCCCCTCACCCT	NCBI(https://blast.ncbi.nlm.nih.gov/Blast.cgi)	none
Angiosperm	Santalum album	Sal-miR156	UGACAGAAGAUAGAGAGCAC	LOCJ01000123.1_75047	GGAGGAGTAGGTGGTAGTGTTGACAGAAGATAGAGAGCACAGAGGATGAAGTGCATGAGAGAGTATACATCTCACTCCTTTGTGCTCTCTATGCTTCTGTCAGCCCAGCCCTTTTCTGCCATTC	NCBI(https://blast.ncbi.nlm.nih.gov/Blast.cgi)	none
Angiosperm	Santalum album	Sal-miR156	UGACAGAAGAGAGUGAGCAC	LOCJ01000204.1_317204	AAAGGGTAAGAGGGGGAAGGTGACAGAAGAGAGTGAGCACACATGGTGTGTTCTTGCATGATTTGAAGCATATGCTTGAAGCTATCTGTGCTCACTCTCTATCTGTCATCCCCCCACCATCTCCTCTCCT	NCBI(https://blast.ncbi.nlm.nih.gov/Blast.cgi)	none
Angiosperm	Santalum album	Sal-miR156	UGACAGAAGAGAGUGAGCAC	LOCJ01000340.1_44957	AAGGGTAAGAAGGGGGAAGATGACAGAAGAGAGTGAGCACACATGGTACTTTCTTGCATGGCTTGATACTATACACATGCTTGAAGCTATGCGTGCTCACTCTCTATCTGTCATCCCCCACTATTTCTACTCCTT	NCBI(https://blast.ncbi.nlm.nih.gov/Blast.cgi)	none
Angiosperm	Santalum album	Sal-miR156	UGACAGAAGAGAGUGAGCAC	LOCJ01000340.1_45225	TTTGCAGTGAAGGGGGAAGATGACAGAAGAGAGTGAGCACACATGGTACTTTCTTGCATGGCTTGATACTATACACATGCTTGAAGCTATGCGTGCTCACTCTCTATCTGTCATCCCCCACTATTTCTACTCCTT	NCBI(https://blast.ncbi.nlm.nih.gov/Blast.cgi)	none
Angiosperm	Amaranthus hypochondriacus	Ahy-miR156	UGACAGAAGAGAGUGAGCAC	Scaffold_10_16167666	TGACAGAAGAGAGTGAGCACACATGGTGTTTTCTTGCATGATGGTTTATGCTTGAAGCTATATGTGCTCACTCTCTACCTGTCACCCCCACTTTCTTCTCTTTACT	Phytozome (https://phytozome.jgi.doe.gov/pz/portal.html)	none
Angiosperm	Amaranthus hypochondriacus	Ahy-miR156	UGACAGAAGAGAGUGAGCAC	Scaffold_10_18292228	TGACAGAAGAGAGTGAGCACAGAAAGGCAGCAATGGTATGTAAATAAACTAACAACAACGTACAGTCAAATTCTTAATCTCAAAAGATTCGAGTCGACATATCATTAATTCAAGAGTTGTTGAAAAAACTACTTCATACCATTCCTTTTTTGTGCTCACTCCTCTTTCCGTCAGCTTCCCTTCCATCTCCA	Phytozome (https://phytozome.jgi.doe.gov/pz/portal.html)	none
Angiosperm	Amaranthus hypochondriacus	Ahy-miR156	UGACAGAAGAUAGAGAGCAC	Scaffold_10_21341751	TGACAGAAGATAGAGAGCACTGAGGATGATGTGCAGATAAAAATTGTTGCATCTCACTCCTTTGTGCTCTCTATCTTCTGTCATCACCTAATTTACTGCTTTTTT	Phytozome (https://phytozome.jgi.doe.gov/pz/portal.html)	none
Angiosperm	Amaranthus hypochondriacus	Ahy-miR156	UGACAGAAGAUAGAGAGCAC	Scaffold_12_14195810	TGACAGAAGATAGAGAGCACAGAGGATGAAGTGCATGGGAAGGGATCATCAATTCATCACGTACTACAATTCTGCACCTCAATTCCCTTCGTGCTCTTTATGCTTCTGTCATCATCATTTTATCCCTCATCTC	Phytozome (https://phytozome.jgi.doe.gov/pz/portal.html)	none
Angiosperm	Amaranthus hypochondriacus	Ahy-miR156	UGACAGAAGAGAGUGAGCAC	Scaffold_16_6909003	TGACAGAAGAGAGTGAGCACAGAAAGAAAATTATAGAAAAAATCATGTCATATCCATAATATAAAAACTATGGTCTGGTTTAGAAAACAATCATACTCTAAAGAGACCGAAACTATGAAAATAAAATTAAAAAAAATAAAAGAAAAAAATGAGATGTGTAGAAATATCATCTATACTATTCCTTTTTTGTGCTCACTGCTCTCTCTGTCAGCTTCCCTTCAAACTCCAACCC	Phytozome (https://phytozome.jgi.doe.gov/pz/portal.html)	none
Angiosperm	Mimulus guttatus	Mgu-miR156	UGACAGAAGAUAGAGAGCAC	scaffold_12_6296660	GAGGCAGGGGGGAGTGTTGTTGACAGAAGATAGAGAGCACAGATGATCGATGAAAATGCATATCGAATTTCGCATCTCGATTATTCGTGCTCTCTATTCTTTCTGTCATATATCTATCTTCCTTTGGCGC	Phytozome (https://phytozome.jgi.doe.gov/pz/portal.html)	none
Angiosperm	Mimulus guttatus	Mgu-miR156	UGACAGAAGAGAGAGAGCAC	scaffold_13_15401728	TATTGGCTAGGGAAATTCGTTGACAGAAGAGAGAGAGCACAGGCCGCCATTGTCAAAGGTTCTTTGCTTCTTGTGGGATTGTGCTCTTCATCTTCTATCAACGACCGAACGATTTCCTTTAA	Phytozome (https://phytozome.jgi.doe.gov/pz/portal.html)	none
Angiosperm	Mimulus guttatus	Mgu-miR156	UGACAGAAGAGAGAGAGCAC	scaffold_13_19481649	TTTCGTTAAGGGAAATTTGTTGACAGAAGAGAGAGAGCACAGGCCGCTATGGTCAAAGGTTCTTTGCCTTTTGTGGGATTGTGCTCTTCGTCTTCTGTCAACGACTTGAGGGCCCTCTTCTT	Phytozome (https://phytozome.jgi.doe.gov/pz/portal.html)	none
Angiosperm	Mimulus guttatus	Mgu-miR156	UGACAGAAGAGAGUGAGCAC	scaffold_1_505029	TAAATATAAATAAAGGGAGGTGACAGAAGAGAGTGAGCACAAATGGTGTTTTCTTGCATGATTTCTCCCTCACATGCTTGAAGCTATGTGTGCTCACCCTCTCTCTGTCACCCCCGTCTCTCTCTCTCTCTC	Phytozome (https://phytozome.jgi.doe.gov/pz/portal.html)	none
Angiosperm	Mimulus guttatus	Mgu-miR156	UGACAGAAGAGAGUGAGCAC	scaffold_5_18272768	ATTAAAAGGGGTAAGGGAGGTGACAGAAGAGAGTGAGCACACATGGTGTTTTCTTGCATGAATCTTTGATTTCTCACCATGCTTGAAGCTATGCGTGCTCACCCTCTCTCTGTCACCCCGCCACTCTCTCTCTCTCT	Phytozome (https://phytozome.jgi.doe.gov/pz/portal.html)	none
Angiosperm	Solanum lycopersicum	Sly-miR156	UGACAGAAGAUAGAGAGCAC	SL2.50ch02_52477662	AGTATTGGGTGAGATATTGTTGACAGAAGATAGAGAGCACGAATAATGAGGTGCTAATTGGAAGCTGCACCTTAATTCTTTGTGCTCTCTATTCTTCTGTCATCATCTTCAGTCCCTCCCCGA	Phytozome (https://phytozome.jgi.doe.gov/pz/portal.html)	none
Angiosperm	Solanum lycopersicum	Sly-miR156	UGACAGAAGAUAGAGAGCAC	SL2.50ch06_42851854	GAAGAAAGAGTGATTATTGTTGACAGAAGATAGAGAGCACTAATGATGATATGCTAATTTCATTCAATTTGGGCAGCAAAAGCATCTCAATTCATTTGTGCTCTCTATGCTTCTGTCATCACCTTCACCTCTTTCGTAAA	Phytozome (https://phytozome.jgi.doe.gov/pz/portal.html)	none
Angiosperm	Solanum lycopersicum	Sly-miR156	UGACAGAAGAGAGUGAGCAC	SL2.50ch07_324087	GGAACACAGAGAATCAAGACTGACAGAAGAGAGTGAGCACACGATGTCAAATTGTATAAATATATATACAATTGTCATTTGCGTGTGCTCACTTCTCATTCTGTCAGAATCTAAGTTTCTCCTTCTCC	Phytozome (https://phytozome.jgi.doe.gov/pz/portal.html)	sRNA-seq	(Candar-Cakir et al., 2016)
Angiosperm	Solanum lycopersicum	Sly-miR156	UGACAGAAGAGAGUGAGCAC	SL2.50ch07_51180282	CAAGGTAAATTAAGGATGGGTGACAGAAGAGAGTGAGCACACATGGTTCTTTCATGGATTATTCCCCATGTTTAAAAGCTCTGCGTGCTCACGCTCTATCTGTCACACACCAAAACTCTTTTATCTT	Phytozome (https://phytozome.jgi.doe.gov/pz/portal.html)	sRNA-seq	(Candar-Cakir et al., 2016)
Angiosperm	Solanum lycopersicum	Sly-miR156	UGACAGAAGAGAGUGAGCAC	SL2.50ch08_51913798	GGGTAAAAACAAAGGGGCGGTGACAGAAGAGAGTGAGCACACATGGCGTTTTCTGGCATGATGTTTATATATATATATGCTTGAAACTATGTGTGCTCACTGCTCTATCTGTCACCTCCCACCAATTCCTCTATCT	Phytozome (https://phytozome.jgi.doe.gov/pz/portal.html)	sRNA-seq	(Candar-Cakir et al., 2016)
Angiosperm	Solanum lycopersicum	Sly-miR156	UGACAGAAGAGAGUGAGCAC	SL2.50ch08_51933969	GATGTAAAACAAAAGGGAGGTGACAGAAGAGAGTGAGCACACATGATGTTTTCTCGCATGATGTTTACATGCTTGAAACTATGCGTGCTCACTGCTCTATCTGTCACCCCACCTCTTTCTCTATGTCT	Phytozome (https://phytozome.jgi.doe.gov/pz/portal.html)	sRNA-seq	(Candar-Cakir et al., 2016)
Angiosperm	Solanum lycopersicum	Sly-miR156	UGACAGAAGAGAGUGAGCAC	SL2.50ch08_51934453	GATGTAAAACCAAAGGGAGGTGACAGAAGAGAGTGAGCACACATGATGTTTTCTCGCATGATGTTTACATGCTTGAAACTATGCGTGCTCACTGCTCTATCTGTCACCCCACCACTTTCTCTATGTCT	Phytozome (https://phytozome.jgi.doe.gov/pz/portal.html)	sRNA-seq	(Candar-Cakir et al., 2016)
Angiosperm	Solanum lycopersicum	Sly-miR156	UGACAGAAGAGAGUGAGCAC	SL2.50ch08_51934708	TGTGAAGGGTAAAAGGGCGGTGACAGAAGAGAGTGAGCACATATGGTCTTTTCAAGCATGATGTTTACATGCTTGAAGCTATGCGTGCTCACTTCTCTATCTGTCACCCCCCAATCCCCAACTGCTTT	Phytozome (https://phytozome.jgi.doe.gov/pz/portal.html)	sRNA-seq	(Candar-Cakir et al., 2016)
Angiosperm	Solanum lycopersicum	Sly-miR156	UGACAGAAGAGAGUGAGCAC	SL2.50ch08_52067050	AGGTAAAATAAAAGGGGCGGTGACAGAAGAGAGTGAGCACACATGGTGTTTTCTAGCATGATGTTTTACATGCTTGAAACTATGTGTGCTCACTGCTCTATCTGTCACCCCCCATCGCTTTCTATATCT	Phytozome (https://phytozome.jgi.doe.gov/pz/portal.html)	sRNA-seq	(Candar-Cakir et al., 2016)
Angiosperm	Daucus carota	Dcar-miR156	UGACAGAAGAGAGUGAGCAC	DCARv2_Chr1_3076019	AAGAGGGTAAGTTTGGGAGATGACAGAAGAGAGTGAGCACACATGGACTTTTTGCATGTTCATGCTTGAATTTATGCGTGCTCACCCTCTATCTGTCATCCCCACTCACTACTCTCTCTC	Phytozome (https://phytozome.jgi.doe.gov/pz/portal.html)	sRNA-seq	(Bhavana et al., 2019)
Angiosperm	Daucus carota	Dcar-miR156	UGACAGAAGAGAGUGAGCAC	DCARv2_Chr1_3076265	TGGAGCCACTGCAAGGGAGATGACAGAAGAGAGTGAGCACACATAGTACTTTCTCGCATGATGGATGCCAGAAGCTCTGCGTGCTCACCCTCTATCTGTCATCCCGGCTGTCGCCCTTAATCT	Phytozome (https://phytozome.jgi.doe.gov/pz/portal.html)	sRNA-seq	(Bhavana et al., 2019)
Angiosperm	Daucus carota	Dcar-miR156	UGACAGAAGAGAGUGAGCAC	DCARv2_Chr1_36155099	GGTAAGAAGCTGCAGGGAGGTGACAGAAGAGAGTGAGCACACATGCTATTTCTTGCATGTTAATATTCCATGTTTGAAACTATGCGTGCTCACTCTCTATCTGTCACCCCTGCCATCTCTCTCTCGCT	Phytozome (https://phytozome.jgi.doe.gov/pz/portal.html)	sRNA-seq	(Bhavana et al., 2019)
Angiosperm	Daucus carota	Dcar-miR156	UGACAGAAGAGAGUGAGCAC	DCARv2_Chr1_47783530	TCCCTCGGGGGCAAGGAAGATGACAGAAGAGAGTGAGCACACAAAGTAATTTCTTGCATGAAGGATGCTGGAAGCTCTGCGTGCTCACCCTCTATCTGTCATATCCATCCCCTCGATCACTCT	Phytozome (https://phytozome.jgi.doe.gov/pz/portal.html)	sRNA-seq	(Bhavana et al., 2019)
Angiosperm	Daucus carota	Dcar-miR156	UGACAGAAGAGAGUGAGCAC	DCARv2_Chr1_47783760	AAGAGGGTAAGATTGGGAGGTGACAGAAGAGAGTGAGCACACATCAACTTCTTGCATCTCAATGCTTGAACTTATGCGTGCTCACCCTCTATCTGTCACCCCCGCTATTTCATTAATCTC	Phytozome (https://phytozome.jgi.doe.gov/pz/portal.html)	sRNA-seq	(Bhavana et al., 2019)
Angiosperm	Daucus carota	Dcar-miR156	UGACAGAAGAGAGUGAGCAC	DCARv2_Chr1_47791384	TCCCTCGGGGGCAAGGAAGATGACAGAAGAGAGTGAGCACACATAGTAATTTTCTTGCAAGATGGATATGCTGGAAGCTCTGTGTGCTCACCCTCTATCTGTCATCCCATCCGTCTCCCAGCTTAG	Phytozome (https://phytozome.jgi.doe.gov/pz/portal.html)	sRNA-seq	(Bhavana et al., 2019)
Angiosperm	Daucus carota	Dcar-miR156	UGACAGAAGAGAGUGAGCAC	DCARv2_Chr5_38616474	GAGGAAGGTGGAGGAGAAGGTGACAGAAGAGAGTGAGCACAGGGATGCATTATTTGTATGAATGCAGTGCAAGTGTGTACGTGTGCTCACTTCTCTTTCTGTCACCACCTATGCACTATGCCTCAT	Phytozome (https://phytozome.jgi.doe.gov/pz/portal.html)	sRNA-seq	(Bhavana et al., 2019)
Angiosperm	Daucus carota	Dcar-miR156	UGACAGAAGAUAGAGAGCAC	DCARv2_Chr6_545870	GGAGGCACAGGTGATGTTGTTGACAGAAGATAGAGAGCACAGATGATGAAGTGCAGCAAGAGCCTGCATCTCACTCCTTTGTGCTCTCTATGCTTCTGTCATCATCCTTAATTCAGCCCCCTC	Phytozome (https://phytozome.jgi.doe.gov/pz/portal.html)	sRNA-seq	(Bhavana et al., 2019)
Angiosperm	Kalanchoe fedtschenkoi	Kfe-miR156	UGACAGAAGAGAGUGAGCAC	Scaffold_101_1114511	TTGGAGAAGGAGAGCGAGATTGACAGAAGAGAGTGAGCACACACAGTCAGGTGTACAACGAGTACCTTCTGCCGGTGCGTGCTCAGCTCTCTGTCTGTCACCTCGTCCTCTTCTGCTATCCT	Phytozome (https://phytozome.jgi.doe.gov/pz/portal.html)	none
Angiosperm	Kalanchoe fedtschenkoi	Kfe-miR156	UGACAGAAGAGAGUGAGCAC	Scaffold_102_1073288	AGATGGCGGGGGGAGGGTGGTGACAGAAGAGAGTGAGCACCGATAAGCTGTTTCGCCGTATGCATGCTTTAGCAAGATAGAAGCAGCTATGTGTGCTCACCCTCTTTCTGTCACCCACCCCATACACTTGCTTAT	Phytozome (https://phytozome.jgi.doe.gov/pz/portal.html)	none
Angiosperm	Kalanchoe fedtschenkoi	Kfe-miR156	UGACAGAAGAGAGUGAGCAC	Scaffold_11_1292170	TCAGAGAAGGAGCCAGAGATTGACAGAAGAGAGTGAGCACACACAGTCAATTGTGCAACGAGTACTTTCTGCCGGTGCGTGCTCACTTCTCTGTCTGTCACCTCATTCTCTTCTGCTATCTT	Phytozome (https://phytozome.jgi.doe.gov/pz/portal.html)	none
Angiosperm	Kalanchoe fedtschenkoi	Kfe-miR156	UGACAGAAGAGAGUGAGCAC	Scaffold_32_2548025	TGGGGGGAGAGGAGAGCTGCTGACAGAAGAGAGTGAGCACACAGAGAGAATTATGCATAGATCTATGCTCCTTCCCTTTCCTGTGTGCTCACATCTCTTCTGTCTGACTCTCACAACATCACTCTCC	Phytozome (https://phytozome.jgi.doe.gov/pz/portal.html)	none
Angiosperm	Kalanchoe fedtschenkoi	Kfe-miR156	UGACAGAAGAGAGCGAGCAC	Scaffold_58_135118	GTGTGTTGGAGAGTGAAAGTTGACAGAAGAGAGCGAGCACAAAGAGGGTGATTGTGTGAATGCAGTGGCTGCGCCTATGCGTGCAGTCACCTTGCTGTGTGCTCGCCTCTCCTTCTGTCAGCTTGTTTGATTTCTAAATCTC	Phytozome (https://phytozome.jgi.doe.gov/pz/portal.html)	none
Angiosperm	Kalanchoe fedtschenkoi	Kfe-miR156	UGACAGAAGAGAGUGAGCAC	Scaffold_809_405849	AGGAAGATAAAGGTGGGAAGTGACAGAAGAGAGTGAGCACAGATGGTGTTTTCATCCATGTGTGACGGAAGTCATTTGTGCTCACTCTCTCTCTGTCACACCCACCAGGACTCTCTTCTC	Phytozome (https://phytozome.jgi.doe.gov/pz/portal.html)	none
Angiosperm	Kalanchoe fedtschenkoi	Kfe-miR156	UGACAGAAGAGAGUGAGCAC	Scaffold_81_2070945	AGGAAGGTAAAGGTGGGAAGTGACAGAAGAGAGTGAGCACAGATGGGATTCTCAGGCATATTTGTATGTTTGAAGCCATTTGTGCTCACCCTCTGTCTGTCACACCCACCCCTCTCTCTTCTCT	Phytozome (https://phytozome.jgi.doe.gov/pz/portal.html)	none
Angiosperm	Kalanchoe fedtschenkoi	Kfe-miR156	UGACAGAAGAGAGAGAGCAC	Scaffold_8_2335239	GATGGTGATGGTGATGATGATGACAGAAGAGAGAGAGCACGCGCTGGGATTAGCAAATGAGATAGATTTTTGTTGTTCTTAGCGTGTGCTTTCTCTTCTTCTGTCATCATGTCTACAGCCATCAGAAA	Phytozome (https://phytozome.jgi.doe.gov/pz/portal.html)	none
Angiosperm	Kalanchoe fedtschenkoi	Kfe-miR156	UGACAGAAGAGAGUGAGCAC	Scaffold_8_4260436	TTACTGGTAAAATGGAGTGGTGACAGAAGAGAGTGAGCACACATGGTGACTTTCCTGCATGATTTCATGTTTGAAGCTGTGTGTGCTTACTCTCTCTATCTGTCACCTTTCCCCTCCCTCTCTCATA	Phytozome (https://phytozome.jgi.doe.gov/pz/portal.html)	none
Angiosperm	Kalanchoe fedtschenkoi	Kfe-miR156	UGACAGAAGAGAGUGAGCAC	Scaffold_95_3749173	AGGTAGTAAAAATGGAGTGGTGACAGAAGAGAGTGAGCACACATGGTCATTTTCCTACATACTTATCATGTTTGAAGCTATGCGTGCTTACTCTCTCTCTGTCACCCGTCGCCTCCCTCTCTCTCT	Phytozome (https://phytozome.jgi.doe.gov/pz/portal.html)	none
Angiosperm	Vitis vinifera	Vvi-miR156	UGACAGAAGAGAGUGAGCAC	chr11_7623289	GAGGGAGACGAGAGAGAGACTGACAGAAGAGAGTGAGCACATGCAGGCAATTTGTATAAGGGTATACCTATGCCGGTGCGTGCTCACCTCTCTTTCTGTCAGCTTCAGGTGCTGCCTCTCTCA	Phytozome (https://phytozome.jgi.doe.gov/pz/portal.html)	sRNA-seq	(Alabl, et al., 2012)
Angiosperm	Vitis vinifera	Vvi-miR156	UGACAGAAGAUAGAGAGCAC	chr14_19727148	GGAGGCACTGGTGACGTTGTTGACAGAAGATAGAGAGCACAGATGATGAAATGCAAGGAGCCAGCATCTCACTCCTTTGTGCTCTCTATTCTTCTGTCATCACCTTAAGGCCCTCTCCATA	Phytozome (https://phytozome.jgi.doe.gov/pz/portal.html)	sRNA-seq	(Alabl, et al., 2012)
Angiosperm	Vitis vinifera	Vvi-miR156	UGACAGAAGAUAGAGAGCAC	chr17_3046395	GAAGGCACTGGTGATGTTGTTGACAGAAGATAGAGAGCACAGATGATGATGTGCATGGAGTTTGCATCTCACTCCTTTGTGCTCTCTAGACTTCTGTCATCACCTCAGCCCCTCTTCCTCC	Phytozome (https://phytozome.jgi.doe.gov/pz/portal.html)	sRNA-seq	(Alabl, et al., 2012)
Angiosperm	Vitis vinifera	Vvi-miR156	UGACAGAAGAGAGGGAGCAC	chr19_8708986	TTGGAGGATGAGAAATATGTTGACAGAAGAGAGGGAGCACAACCCAGCATCAGCTAAAGACTCTTTGCTTTTCTTGGGAGTGTGCTCTCTCTTCTTCTGTCATCATCACACTCCACTTGGATCC	Phytozome (https://phytozome.jgi.doe.gov/pz/portal.html)	sRNA-seq	(Alabl, et al., 2012)
Angiosperm	Vitis vinifera	Vvi-miR156	UGACAGAAGAGAGUGAGCAC	chr4_5357070	TTCTGGGGCACATTGAAAACTGACAGAAGAGAGTGAGCACACAGAGGCAATTGTATAAGTTTATGCTTTTGCTTTTGCGTGCTCATTTCTCTTTCTGTCAGCTTCCAGTGCCGGAATTAATT	Phytozome (https://phytozome.jgi.doe.gov/pz/portal.html)	sRNA-seq	(Alabl, et al., 2012)
Angiosperm	Vitis vinifera	Vvi-miR156	UGACAGAAGAGAGUGAGCAC	chr4_848277	TACAAATGGTAAGGAATAGGTGACAGAAGAGAGTGAGCACACATGGTCTGTTCTTGCATGGGTCCATGCTTGAAGCTCTGCGTGCTCACTCTCTATCTGTCATCTGTCCTCTCTCTCTCTCTCT	Phytozome (https://phytozome.jgi.doe.gov/pz/portal.html)	sRNA-seq	(Alabl, et al., 2012)
Angiosperm	Vitis vinifera	Vvi-miR156	UGACAGAGGAGAGUGAGCAC	chr11_1504271	CTATAGGTTTGTATGGTAGGTGACAGAGGAGAGTGAGCACTCATGGTTCTTTTCTTGCATGAAGTTTCTATGCTTGAAGCTCTGTGTGCTTACTCCCTATCTGTCACCCCTCAAGCATCTCTCTCTCT	Phytozome (https://phytozome.jgi.doe.gov/pz/portal.html)	sRNA-seq	(Alabl, et al., 2012)
Angiosperm	Vitis vinifera	Vvi-miR156	UGACAGAAGAUAGAGAGCAC	chr14_26463682	CTGTTGACAGAAGATAGAGAGCACAACTGAACATACCCAAGAGGGCTTGTGTTTGAGCAGTCTTGTCCTCTCTCTTCTCCTGTCAACAGAACTTGCTGCTGCTGAAA	Phytozome (https://phytozome.jgi.doe.gov/pz/portal.html)	sRNA-seq	(Alabl, et al., 2012)
Angiosperm	Glycine max	Gma-miR156	UGACAGAAGAGAGUGAGCAC	Chr02_38792964	GGATCACACCAGAGAGAGGCTGACAGAAGAGAGTGAGCACATACTAGTGGAGATTGTATGAGGGCATACAATTGCGGGTGCGTGCTCACTTCTCTATCTGTCAGCTTCCCATTCCTTTTTCCTTT	Phytozome (https://phytozome.jgi.doe.gov/pz/portal.html)	sRNA-seq	(Kulcheski, et al., 2015)
Angiosperm	Glycine max	Gma-miR156	UGACAGAAGAGAGAGAGCAC	Chr02_47699789	AGTGATGAGATATCTCATGTTGACAGAAGAGAGAGAGCACAACCCGGGAATGGTTAAAGGAGTCTTTGCCTTTGTTGGGAGTGTGCTCTCTCTTCCTCTGTCATCATCACATTCACATGCCTTTT	Phytozome (https://phytozome.jgi.doe.gov/pz/portal.html)	sRNA-seq	(Kulcheski, et al., 2015)
Angiosperm	Glycine max	Gma-miR156	UGACAGAAGAGAGUGAGCAC	Chr04_4306357	AAGTCAAAGGGTAAGGGAGGTGACAGAAGAGAGTGAGCACACATAATACTTTCTTGTAAGATAAAGATTCATGCTTGAAGTTATGTGTGCTCACTCTCTATCTGTCACCCCACCACCATCTCTCACCAC	Phytozome (https://phytozome.jgi.doe.gov/pz/portal.html)	sRNA-seq	(Kulcheski, et al., 2015)
Angiosperm	Glycine max	Gma-miR156	UGACAGAAGAGAGUGAGCAC	Chr04_5047265	TTTCTTTGGAACTTAGAAATTGACAGAAGAGAGTGAGCACACAGAAGCACTTGGTATAGTTATATACTGTTGCTTTTGCGTGCTCACTTCTCTTTCTGTCAACTTCCAGTGCTGGAAAATTCC	Phytozome (https://phytozome.jgi.doe.gov/pz/portal.html)	sRNA-seq	(Kulcheski, et al., 2015)
Angiosperm	Glycine max	Gma-miR156	UGACAGAAGAGAGUGAGCAC	Chr06_4047099	AGGTTAAAGGCTAAGGGAGATGACAGAAGAGAGTGAGCACACATGGTATTTTCTTGCACGATGACGATTCATGCTTGAAGCTATGTGTGCTTACTCTCTATCTGTCATCCCATCACCATCTCTCAATCC	Phytozome (https://phytozome.jgi.doe.gov/pz/portal.html)	sRNA-seq	(Kulcheski, et al., 2015)
Angiosperm	Glycine max	Gma-miR156	UGACAGAAGAGAGUGAGCAC	Chr06_4705152	CTTTCTTGGGACATAGAAATTGACAGAAGAGAGTGAGCACACAGAGGCACTTGGTATAGTATATATACTATTGCTTTTGCGTGCTCACTTCTCTTTCTGTCAACTTCCAGTGCTGGAAAATTCC	Phytozome (https://phytozome.jgi.doe.gov/pz/portal.html)	sRNA-seq	(Kulcheski, et al., 2015)
Angiosperm	Glycine max	Gma-miR156	UGACAGAAGAUAGAGAGCAC	Chr09_40438133	GATCTAGTTGATAGGGTTGTTGACAGAAGATAGAGAGCACAGATAGTGATATGCATAAAAATATGGAACGGGAAAGCAATTGCATCTCACTCCTTTGTGCTCTCTAGGCTTCTGTCATCCACACCTTCACTGCCCCTCC	Phytozome (https://phytozome.jgi.doe.gov/pz/portal.html)	sRNA-seq	(Kulcheski, et al., 2015)
Angiosperm	Glycine max	Gma-miR156	UGACAGAAGAAAGGGAGCAC	Chr11_462268	CTCAACAAGCTTTGGGAGATTGACAGAAGAAAGGGAGCACATGCTGCAATTATATCAACACATACCTTTGCCGTGCGTGCTCTCTTTTCTTCCTGTCAATCTCGAATCATTTGTTTTCTC	Phytozome (https://phytozome.jgi.doe.gov/pz/portal.html)	sRNA-seq	(Kulcheski, et al., 2015)
Angiosperm	Glycine max	Gma-miR156	UGACAGAAGAGAGUGAGCAC	Chr13_22074993	GGTTTGTTAATTTGTGGAGGTGACAGAAGAGAGTGAGCACTTGGCTCTTTCCTAGCATGGATCTAAGTTCACGCCAAAAGCCGTGTGCTCTCTCTCTATCTGTCACCACCTCCTTTAATTCCCTCCC	Phytozome (https://phytozome.jgi.doe.gov/pz/portal.html)	sRNA-seq	(Kulcheski, et al., 2015)
Angiosperm	Glycine max	Gma-miR156	UGACAGAAGAGAGUGAGCAC	Chr14_10456802	CCTTACATTTGGACAGAAATTGACAGAAGAGAGTGAGCACAAAGAGGCACTTGATATAATTCTATATCACTGCTTTTGTGTGCTCACCACTCTTTCTGTCGGTTTTCATGTGCCAGAAAATTC	Phytozome (https://phytozome.jgi.doe.gov/pz/portal.html)	sRNA-seq	(Kulcheski, et al., 2015)
Angiosperm	Glycine max	Gma-miR156	UGACAGAAGAGAGUGAGCAC	Chr14_9223993	TTAATGAAGGGTAAGAGAGGTGACAGAAGAGAGTGAGCACACATGGTATTTTCTTGGATGATATAAGATTTCATGCTTGAAACTATGCGTGCTCATTCTCTATCTGTCACCCATCATCATTTCTTTCTTGT	Phytozome (https://phytozome.jgi.doe.gov/pz/portal.html)	sRNA-seq	(Kulcheski, et al., 2015)
Angiosperm	Glycine max	Gma-miR156	UGACAGAAGAGAGUGAGCAC	Chr17_37469980	CCTTCTATTTGGACAGAAATTGACAGAAGAGAGTGAGCACAAAGAGGCACTTGATATAAATCTATATCACTGCTTTTGTGTGCTCACTACTCTTTCTGTCGGTTTTCATGTACCAGAAAATTC	Phytozome (https://phytozome.jgi.doe.gov/pz/portal.html)	sRNA-seq	(Kulcheski, et al., 2015)
Angiosperm	Glycine max	Gma-miR156	UGACAGAAGAGAGUGAGCAC	Chr17_38139793	AATATTAAGGGTAAGGGAGGTGACAGAAGAGAGTGAGCACACATAGTACTTTCTTGAATGATATAAGGTTTCATGCTTGAAGTTATGCGTGCTTACTCTCTATCTGTCACCCATCACCATCTCTTTCTTTT	Phytozome (https://phytozome.jgi.doe.gov/pz/portal.html)	sRNA-seq	(Kulcheski, et al., 2015)
Angiosperm	Glycine max	Gma-miR156	UGACAGAAGAGAGUGAGCAC	Chr17_4021305	GGTTTGTTAATTTGTGGAGGTGACAGAAGAGAGTGAGCACTTGGCTCTTTCCTAGCATGGATCTTTCGTGCTAAAAGCTGTGTGCTCATTCTCTATCTGTCACCACCTCCTTTTACTCCCTCTC	Phytozome (https://phytozome.jgi.doe.gov/pz/portal.html)	sRNA-seq	(Kulcheski, et al., 2015)
Angiosperm	Glycine max	Gma-miR156	UGACAGAAGAGAGUGAGCAC	Chr17_5885588	CACACCAGATTGAGAGAGGCTGACAGAAGAGAGTGAGCACATGCTAGTGGTATTTGTATGAGGGCATACAATTGCGGGTGCGTGCTCACTTCTCTATCTGTCAGCTTCCCATTCTTTTTTACTTT	Phytozome (https://phytozome.jgi.doe.gov/pz/portal.html)	sRNA-seq	(Kulcheski, et al., 2015)
Angiosperm	Glycine max	Gma-miR156	UGACAGAAGAUAGAGAGCAC	Chr19_8868869	CAATATCTTGAACAGTTTGTTGACAGAAGATAGAGAGCACAGGTGATCATACCCAAAAAAGCTTTTGTGTGTGAGCAGTTTTGTGCTCTCTATCTTCTGTCAATGTACTTCTCACCAACTAGCT	Phytozome (https://phytozome.jgi.doe.gov/pz/portal.html)	sRNA-seq	(Kulcheski, et al., 2015)
Angiosperm	Medicago truncatula	Mtr-miR156	UGACAGAAGAGAGUGAGCAC	chr1_4043090	TCAATCGAGAGTAAGGGAGGTGACAGAAGAGAGTGAGCACACATGGTACTTTCGTGTATGATGTTTCATTCTCGAAGCTATGTGTGCTCACTCTCTATCTGTCACCCCATCACCATCTTTTTCTTT	Phytozome (https://phytozome.jgi.doe.gov/pz/portal.html)	sRNA-seq	(Jagadeeswaran, et al., 2009)
Angiosperm	Medicago truncatula	Mtr-miR156	UGACAGAAGAGAGAGAGCAC	chr3_23939520	TGTGATGAGACATTTCATGTTGACAGAAGAGAGAGAGCACAACCCGGGAATGGTTGTAAAGAGAGTCTTTGCCTTTGTTGGGAGTGTGCTCTCCCTTCTTCTGTCATCATCACATCACTCACACTATA	Phytozome (https://phytozome.jgi.doe.gov/pz/portal.html)	sRNA-seq	(Jagadeeswaran, et al., 2009)
Angiosperm	Medicago truncatula	Mtr-miR156	UGACAGAAGAGAGUGAGCAC	chr3_48230231	AAGGGTAAGGGTAAGGGTGGTGACAGAAGAGAGTGAGCACACATGGTGTTTTCTTGCACGATTATGTTTCCTGCTTGAAGCTATATGTGCTTACTCTCTATCTGTCACCCCACCACCATCTCTCTCTCT	Phytozome (https://phytozome.jgi.doe.gov/pz/portal.html)	sRNA-seq	(Jagadeeswaran, et al., 2009)
Angiosperm	Medicago truncatula	Mtr-miR156	UGACAGAAGAGAGUGAGCAC	chr3_48955796	CATCATTGGAACATAGAAATTGACAGAAGAGAGTGAGCACATAGACACTCGGTATAGATGTATATCGTTGCCTTTGCGTGCTCACTCATCTTTCTGTCAAATTCCATTACCACATGAAATT	Phytozome (https://phytozome.jgi.doe.gov/pz/portal.html)	sRNA-seq	(Jagadeeswaran, et al., 2009)
Angiosperm	Medicago truncatula	Mtr-miR156	UGACAGAAGAGAGUGAGCAC	chr4_54672493	ACACAGTGGAGTAGAGATATTGACAGAAGAGAGTGAGCACATGCTGCAGTGATTGTATGATAGCATACAATTCTTGGTGCGTGCTCACTTCTCTTTCTGTCATCTTATCAACTCTTCATTTCTT	Phytozome (https://phytozome.jgi.doe.gov/pz/portal.html)	sRNA-seq	(Jagadeeswaran, et al., 2009)
Angiosperm	Medicago truncatula	Mtr-miR156	UGACAGAAGAUAGAGGGCAC	chr6_30617224	AGCTAGTTAAGTAAGGTTGTTGACAGAAGATAGAGGGCACTAAGGATGATATGCATACACATATATATACAACATGGAGGAGGAGCTTAATTGCATTTCATTTCCTTTGTGCTCTCTAGACTTCTGTCATCACCTCATCTTTCTCACCTTT	Phytozome (https://phytozome.jgi.doe.gov/pz/portal.html)	sRNA-seq	(Jagadeeswaran, et al., 2009)
Angiosperm	Medicago truncatula	Mtr-miR156	UGACAGAAGAUAGAGAGCAC	chr6_7611862	AAATTCATAACTTTGTTTGTTGACAGAAGATAGAGAGCACATCTGAACAAACACAAAAGACATTGTGTTTGAACAGTTGTGTGCTCTCTGCTCTTCTGCCAACATACTTCATTTCCTTATCGG	Phytozome (https://phytozome.jgi.doe.gov/pz/portal.html)	sRNA-seq	(Jagadeeswaran, et al., 2009)
Angiosperm	Fragaria vesca	Fve-miR156	UGACAGAAGAGAGUGAGCAC	LG2_18533984	GCGATAAAGGGTAAAGGAGGTGACAGAAGAGAGTGAGCACACACGGTGTTTTCTTGCCTGCTGTGTTTCATGCTTGAAGCTTTGCGTGCTCACTCTCTATCTGTCACCCCAAGTTCCTTTCTCTCTCT	Phytozome (https://phytozome.jgi.doe.gov/pz/portal.html)	none
Angiosperm	Fragaria vesca	Fve-miR156	UGACAGAAGAGAGUGAGCAC	LG2_21698044	GGTTGGTGGAGATAGAAAATTGACAGAAGAGAGTGAGCACACAGAGGTAGATGGCATAATGTGTATGCTATTGCTTTTGCGTGCTCATTTCTCTTTCTGTCACTTGCTCACTCTCCCTGCCTGC	Phytozome (https://phytozome.jgi.doe.gov/pz/portal.html)	none
Angiosperm	Fragaria vesca	Fve-miR156	UGACAGAAGAGAGUGAGCAC	LG3_29883631	GTGAGGGAGAGAGGTTATGTTGACAGAAGAGAGTGAGCACAACCCGGCATTGGTGGAAGAGAGCTTTGTCACTGTTGGGAGTGTGCTCGCTCTTCTTCTGTCAGCAACATCATCAACACTTAACC	Phytozome (https://phytozome.jgi.doe.gov/pz/portal.html)	none
Angiosperm	Fragaria vesca	Fve-miR156	UGACAGAAGAGAGUGAGCAC	LG3_29884163	TGGTTTATGAGGAATTATGTTGACAGAAGAGAGTGAGCACAACCCCGCATTGATGAAAGAGAGCTTTGTCATTTTTGGGAGTGTGCTCACTCTTCTTCTGTCAGCATCATCAACAACACTTAATC	Phytozome (https://phytozome.jgi.doe.gov/pz/portal.html)	none
Angiosperm	Fragaria vesca	Fve-miR156	UGACAGAAGAGAGUGAGCAC	LG3_5985883	ATGGTTATGAGGAATTATGTTGACAGAAGAGAGTGAGCACAACCCCTCATTGGCGAAAGAGAGCTTTGTCACTGTTGGGAGTGTGCTCACTCTTCTTCTGTCAGCATCGCTAAACAGTAATTCCC	Phytozome (https://phytozome.jgi.doe.gov/pz/portal.html)	none
Angiosperm	Fragaria vesca	Fve-miR156	UGACAGAAGAUAGAGAGCAC	LG5_10354989	GGTGAGGGTGATGATGTTGTTGACAGAAGATAGAGAGCACAGATGGATGACTTGCAATGAATATGCATCTCACTCCTTTGTGCTCTCTATGCTTCTGTCATCACCTAGCTACTCCCATGTTC	Phytozome (https://phytozome.jgi.doe.gov/pz/portal.html)	none
Angiosperm	Ficus carica	Fca-miR156	UGACAGAAGAUAGAGAGCAC	CM019743.1_24563177	AGGCAAAGTGATGTAAATGTTGACAGAAGATAGAGAGCACAGATGATGAAATGCATGAAAGCTGAGCATCTCACTCCTTTGTGCTCTCTATTCTTCTGTCATCATCACCTGCATAGCCCCTCT	NCBI(https://blast.ncbi.nlm.nih.gov/Blast.cgi)	none
Angiosperm	Ficus carica	Fca-miR156	UGACAGAAGAUAGAGAGCAC	CM019743.1_3312705	TCTTGCTTGTTTTTTTTTGTTGACAGAAGATAGAGAGCACAACTGAGCATATACCCAGGGAATTGCTCGTGTATGAGCAGTTTTGTGCTCTTTATTCTTCTGTCAACACGATCTTCTCTCCGCCCAC	NCBI(https://blast.ncbi.nlm.nih.gov/Blast.cgi)	none
Angiosperm	Ficus carica	Fca-miR156	UGACAGAAGAGAGUGAGCAC	CM019745.1_4412753	TGTGTTGGAACAATAGAAATTGACAGAAGAGAGTGAGCACACAGAGGGCTTTAACATAAAGAGTATGCTATTGCTTTTGCGTGCTCACTACTCTCTCTGTCAGTTTCCAGTGCCGGAATTTTTA	NCBI(https://blast.ncbi.nlm.nih.gov/Blast.cgi)	none
Angiosperm	Ficus carica	Fca-miR156	UGACAGAAGAGAGUGAGCAC	CM019745.1_7944248	AAGAATATGGTAAGGGGAGGTGACAGAAGAGAGTGAGCACACATGGCGTTTTCTTGCATGACAGTTCATGCTTGAAGCTCTGCGTGCTCACTCTCTATCTGTCACCCCCACCACCAACTCTCTCTC	NCBI(https://blast.ncbi.nlm.nih.gov/Blast.cgi)	none
Angiosperm	Ficus carica	Fca-miR156	UGACAGAAGAGAGUGAGCAC	CM019747.1_10119184	TGCATGTACATGTAGGAAGGTGACAGAAGAGAGTGAGCACCCATGGTCTTTTCTTGCATGCACCAAGGACCATGCTTGAAGCTATGTGTGCTCAGTCTCTATCTGTCACCCCTTCTCTTTAATTTCTTCT	NCBI(https://blast.ncbi.nlm.nih.gov/Blast.cgi)	none
Angiosperm	Ficus carica	Fca-miR156	UGACAGAAGAGAGUGAGCAC	CM019747.1_11690890	ATGCATGTACATGTAGGAGGTGACAGAAGAGAGTGAGCACCCATGGTCTTTTCTTGCATGCACCAAGGACCATGCTTGAAGCTATGTGTGCTCAGTCTCTATCTGTCACCCCTTCTCTTTAATTTCGTCT	NCBI(https://blast.ncbi.nlm.nih.gov/Blast.cgi)	none
Angiosperm	Ficus carica	Fca-miR156	UGACAGAAGAGAGUGAGCAC	CM019748.1_13289361	TGCATGTACATGTAGGAAGGTGACAGAAGAGAGTGAGCACCCATGGTCTTTTCTTGCATGCACCAAGGACCATGCTTGAAGCTATGTGTGCTCAGTCTCTATCTGTCACCCCTTCTCTTTAATTTCTTCT	NCBI(https://blast.ncbi.nlm.nih.gov/Blast.cgi)	none
Angiosperm	Ficus carica	Fca-miR156	UGACAGAAGAUAGAGAGCAC	CM019749.1_9701417	GGGCAATTTGTGAGTTTTGTTGACAGAAGATAGAGAGCACACAAGGTGAAATGCATTTCACAGCATTTCAACCTTTTGTGCTCTCTATGTTTCTGTCAACTGTTATCATCTCTACACACA	NCBI(https://blast.ncbi.nlm.nih.gov/Blast.cgi)	none
Angiosperm	Ficus carica	Fca-miR156	UGACAGAAGAGAGUGAGCAC	VYVB01000530.1_141429	TGCATGTACATGTAGGAAGGTGACAGAAGAGAGTGAGCACCCATGGTCTTTTCTTGCATGCACCAGGACCATGCTTGAAGCTATGTGTGCTCAGTCTCTATCTGTCACCCCTTCTCTTTAAATTTCTTC	NCBI(https://blast.ncbi.nlm.nih.gov/Blast.cgi)	none
Angiosperm	Cannabis sativa	Csa-miR156	UGACAGAAGAGAGUGAGCAC	CM022966.1_25246782	TTGGTGGAAGAAGAATGAACTGACAGAAGAGAGTGAGCACACAGAGGGCTTTTACATAAAGATTATGTTATTGCTTTTGCGTGCTCACTATTCTATCTGTCAGGTTATAATTAATTAATTTCAC	NCBI(https://blast.ncbi.nlm.nih.gov/Blast.cgi)	none
Angiosperm	Cannabis sativa	Csa-miR156	UGACAGAAGAUAGAGAGCAC	CM022967.1_76280905	GAGACATTGTTTGAGGCTGTTGACAGAAGATAGAGAGCACAGATGATAATATGCAAAAACTAAAGCCAATAACTCCAAGCTGCATCTCACTCCTTTGTGCTCTCTATGCTTCTGTCATCACCTTCAGTCTCTCTACCCA	NCBI(https://blast.ncbi.nlm.nih.gov/Blast.cgi)	none
Angiosperm	Cannabis sativa	Csa-miR156	UGACAGAAGAGAGAGAGCAC	CM022970.1_39127438	ATATGAGATGGAGGATATGTTGACAGAAGAGAGAGAGCACAACCCGAGATGGGTTAAAAGAGATCTTTGCCAATGTTGGGAGTGTGCTTTCTCTTCTTCTGTCACCATTATTATCATCCTTACATA	NCBI(https://blast.ncbi.nlm.nih.gov/Blast.cgi)	none
Angiosperm	Cannabis sativa	Csa-miR156	UGACAGAAGAGAGUGAGCAC	CM022973.1_67591989	AGATGAGATAATATACAAACTGACAGAAGAGAGTGAGCACACACTGACAATTGTATGAGTGCATACCTTGTTGACGGTTTGTGCTCACTTCTCTATCTGTCAGCTTATTGCACTTTTATATTCT	NCBI(https://blast.ncbi.nlm.nih.gov/Blast.cgi)	none
Angiosperm	Linum usitatissimum	Lus-miR156	UGACAGAAGAAAGAGAGCAC	scaffold107_383648	ACATACATACATACATGTATTGACAGAAGAAAGAGAGCACAACTGAACATCCCCAGGGAAATGGCCTGTGTTTCTTCAGCTTCTTGGGCTCTCTTCTTCTTCTTCTGTCAATAATACAGTAATCTTTGTTCT	Phytozome (https://phytozome.jgi.doe.gov/pz/portal.html)	sRNA-seq	(Yu et al., 2016)
Angiosperm	Linum usitatissimum	Lus-miR156	UGACAGAAGAUAGAAAGCAC	scaffold1536_274584	GGTTTGGATATATTAGTTGTTGACAGAAGATAGAAAGCACTGATGATCTGAGATGTCGAACCATGCATATCTCCATCTTTTCTACTCCCTAGTCTTCTGTCATCACCTCCATCCACCCACCTCC	Phytozome (https://phytozome.jgi.doe.gov/pz/portal.html)	sRNA-seq	(Yu et al., 2016)
Angiosperm	Linum usitatissimum	Lus-miR156	UGACAGAAGAUAGAGAGCAC	scaffold1536_274721	GAGTGTACTGTTCGGTTTGTTGACAGAAGATAGAGAGCACAGATGATTTTGGGATGTCGTCAAACCCCACATCGCCATCATTTGTGCTCTCTATGTTTCTGTCATCACTTTCATAATATGTTTGTG	Phytozome (https://phytozome.jgi.doe.gov/pz/portal.html)	sRNA-seq	(Yu et al., 2016)
Angiosperm	Linum usitatissimum	Lus-miR156	UGACAGAAGAGAGUGAGCAC	scaffold164_85380	AGGCGAGGAGGGTGATAGACTGACAGAAGAGAGTGAGCACACAAACAGGCAATTGTATGGATGGAGTACCTTTGCGGGGTGCGTGCTCACTTCTCTTCTGTCATCTCAATTTGATCTTTATCTCC	Phytozome (https://phytozome.jgi.doe.gov/pz/portal.html)	sRNA-seq	(Yu et al., 2016)
Angiosperm	Linum usitatissimum	Lus-miR156	UGACAGAAGAGAGUGAGCAC	scaffold230_296098	AAAAGCAAGTAAGGAGAAATTGACAGAAGAGAGTGAGCACTTAGAGACCAGTATGTTATATATGAATCTATACCATTGAGTTTTGGGTGCTCACTTCTCTTTCTGTCGGCTGCTCATCCTCCTCCTCCTT	Phytozome (https://phytozome.jgi.doe.gov/pz/portal.html)	sRNA-seq	(Yu et al., 2016)
Angiosperm	Linum usitatissimum	Lus-miR156	UGACAGAAGAGAGUGAGCAC	scaffold27_908679	AGGTGAGGAGGGTGATAGACTGACAGAAGAGAGTGAGCACACAAACAGGCAATTGTATGGATGGAGTACCTTTGCGGGGTGCGTGCTCACTTCTCTTCTGTCATCTCAAATTGATCTTATCTCCT	Phytozome (https://phytozome.jgi.doe.gov/pz/portal.html)	sRNA-seq	(Yu et al., 2016)
Angiosperm	Linum usitatissimum	Lus-miR156	UGACAGAAGAGAGUGAGCAC	scaffold280_573299	GGGTGAAAGTAAGGAGAAACTGACAGAAGAGAGTGAGCACTTAGAGACCATTATGTTATATGAATCTATACCATTGTTTTTAGGTGCTCACTTCTCTTTCTGTCGGCTTCTCATCCTTCTTCTTCTT	Phytozome (https://phytozome.jgi.doe.gov/pz/portal.html)	sRNA-seq	(Yu et al., 2016)
Angiosperm	Linum usitatissimum	Lus-miR156	UGACAGAAGAAAGAGAGCAC	scaffold42_926426	AGATACATACATACATGTATTGACAGAAGAAAGAGAGCACAACTGAACATCCCCAGGGAAATGGCCTGTGTTTCTTCAGCCTTTTGTGCTCTCTTCTTCTTCTGTCAATAACTGCTGTAAATTCATACC	Phytozome (https://phytozome.jgi.doe.gov/pz/portal.html)	sRNA-seq	(Yu et al., 2016)
Angiosperm	Populus trichocarpa	Ptr-miR156	UGACAGAAGAGAGUGAGCAC	Chr06_20084231	GAGGGACACAAAAGAAAGACTGACAGAAGAGAGTGAGCACACACGAAAGTATATGGTATGAAGGCATTCCATTGCAGGGTGTGTGCTCACATCTCTTCTGTCAGCTTCCACTTCCAAGTGTTTCC	Phytozome (https://phytozome.jgi.doe.gov/pz/portal.html)	sRNA-seq	(Shuai et al., 2013)
Angiosperm	Populus trichocarpa	Ptr-miR156	UGACAGAAGAGAGUGAGCAC	Chr06_23736024	GGTTTTAAGGGTAAGGGAGGTGACAGAAGAGAGTGAGCACACAGGGTACTTTCTTGCATGACATCCATGCTTGAAACTTTGCGTGCTCACTCTCTATCTGTCACCCCACCACCATCTCTCTCTCT	Phytozome (https://phytozome.jgi.doe.gov/pz/portal.html)	sRNA-seq	(Shuai et al., 2013)
Angiosperm	Populus trichocarpa	Ptr-miR156	UGACAGAAGAGAGUGAGCAC	Chr06_26631535	TTCTTCTGGACATTAGAAACTGACAGAAGAGAGTGAGCACACAGAGGCATATTTGTATAAATCTATACCATTGCTTTTGCGTGCTCACTTCTCATTCTGTCAGCTTCCAGAGCCGGAATTCGGC	Phytozome (https://phytozome.jgi.doe.gov/pz/portal.html)	sRNA-seq	(Shuai et al., 2013)
Angiosperm	Populus trichocarpa	Ptr-miR156	UGACAGAAGAGAGGGAGCAC	Chr11_11382298	AGGTGTGAGGTTATGCATGCTGACAGAAGAGAGGGAGCACAACCCTGTAATAGCTAAAGAGAGTCTTTGCTTTTGTTGGACTGTGCTTTCTCTTCTTCTGTCACCAACCAACACAGTATCTTCTC	Phytozome (https://phytozome.jgi.doe.gov/pz/portal.html)	sRNA-seq	(Shuai et al., 2013)
Angiosperm	Populus trichocarpa	Ptr-miR156	UGACAGAAGAUAGAGAGCAC	Chr12_5273820	GGAGGCACTTGTGATGTTGTTGACAGAAGATAGAGAGCACAGATGATGTTTTGCAGTAGACTCTCTGGATCTCACTCCTTTGTGCTCTCTATGCTTCTGCCATCACCTTCAGCCCCGACCCCCA	Phytozome (https://phytozome.jgi.doe.gov/pz/portal.html)	sRNA-seq	(Shuai et al., 2013)
Angiosperm	Populus trichocarpa	Ptr-miR156	UGACAGAAGAUAGAGAGCAC	Chr15_4227070	GGAGGCACTGGTGATGTTGTTGACAGAAGATAGAGAGCACAGATGATGATATGCAATGGACTCTGCATCCCACTCCTTTGTGCTCTCTATGCTTCTGTCATCACTTTCAGCCCCGAGCCCCT	Phytozome (https://phytozome.jgi.doe.gov/pz/portal.html)	sRNA-seq	(Shuai et al., 2013)
Angiosperm	Populus trichocarpa	Ptr-miR156	UGACAGAAGAGAGUGAGCAC	Chr18_13566945	GAGGGTCACAAGAGAAAGACTGACAGAAGAGAGTGAGCACACACGAAAGCTAATTGTATGAAAGCATACCATTGCAGGGTGTGTGCTCACTTCTCTTCTGTCAGCTTACATTTGCCAGTGTTTCC	Phytozome (https://phytozome.jgi.doe.gov/pz/portal.html)	sRNA-seq	(Shuai et al., 2013)
Angiosperm	Populus trichocarpa	Ptr-miR156	UGACAGAAGAGAGUGAGCAC	Chr18_1583427	GCTTCTGGGACATTAGAAATTGACAGAAGAGAGTGAGCACACAGAGGCATATTTGTATAAAATTATACCATTGCTTTTGCGTGCTCATTTCTCTTTCTGTCACTTCCAGAGCCGGAATCTGATC	Phytozome (https://phytozome.jgi.doe.gov/pz/portal.html)	sRNA-seq	(Shuai et al., 2013)
Angiosperm	Populus trichocarpa	Ptr-miR156	UGACAGAAGAGAGUGAGCAC	scaffold_28_190984	GGTTTTAAGGGTAAGTGAGGTGACAGAAGAGAGTGAGCACACAGGGTACTTTCTTGCATGACGTTCATGCTTGAAGCTTTGCGTGCCCACCCTCTATCTGTCACCCCATCACCATCTCTCCTTCT	Phytozome (https://phytozome.jgi.doe.gov/pz/portal.html)	sRNA-seq	(Shuai et al., 2013)
Angiosperm	Populus trichocarpa	Ptr-miR156	UGACAGAAGAUAGAGAGCAC	Chr17_13418464	GAATTATGTGAGGAGGCACTGGTGATGTTGTTGACAGAAGATAGAGAGCACAGATGATGAAATGCATGGAGCTTAATTGCATCTCACTCCTTTGTGCTCTCTAGTCTTCTGTCATCACCTTCAGCCCCTCACTCCGTTTAATT	Phytozome (https://phytozome.jgi.doe.gov/pz/portal.html)	sRNA-seq	(Shuai et al., 2013)
Angiosperm	Populus trichocarpa	Ptr-miR156	UGACAGAAGAUAGAGAGCAC	Chr12_4939252	GGAGGCACTTGTGATGTTGTTGACAGAAGATAGAGAGCACAGATGATGTTTTGCAGTAGACTCTGGATCTCACTCCTTTGTGCTCTCTATGCTTCTGCCATCACCTTCAGCCCCGACCCCCAGTC	Phytozome (https://phytozome.jgi.doe.gov/pz/portal.html)	sRNA-seq	(Shuai et al., 2013)
Angiosperm	Ricinus communis	Rco-miR156	UGACAGAAGAGAGUGAGCAC	28008_20281	GAGGAAACACTGAGAGAGACTGACAGAAGAGAGTGAGCACACGCAGGCAATTGTATGGAAGCCATACCACTGCAGGTGCGTGCTCACCTCTCTTTCTGTCAGCTTCCATTTGCAAGTGTTTCC	Phytozome (https://phytozome.jgi.doe.gov/pz/portal.html)	sRNA-seq	(Xu et al., 2013)
Angiosperm	Ricinus communis	Rco-miR156	UGACAGAAGAUAGAGAGCAC	29586_129816	AGGCGAGTGATCGATGTTGTTGACAGAAGATAGAGAGCACTGACGATGAAATGCATGATGGGACTCTGCATCTCACTCCTTTGTGCTCTCTAGTCTTCTGTCATCATCACCTTCAGCCCCTCAAT	Phytozome (https://phytozome.jgi.doe.gov/pz/portal.html)	sRNA-seq	(Xu et al., 2013)
Angiosperm	Ricinus communis	Rco-miR156	UGACAGAAGAUAGAGAGCAC	29633_163543	AAAACTGCTGATGCTTTTGTTGACAGAAGATAGAGAGCACAACTTAACATACCCAACGACAGATTTGTGTATGTGAAGTTTTGTGCTCTTTTTTCTTCTGTCAACTTATATAAGTATGGTTTCCA	Phytozome (https://phytozome.jgi.doe.gov/pz/portal.html)	sRNA-seq	(Xu et al., 2013)
Angiosperm	Ricinus communis	Rco-miR156	UGACAGAAGAGAGUGAGCAC	29739_56258	GCTTTCAAGGGTAAGGGAGGTGACAGAAGAGAGTGAGCACACATGGTACTTTCCTGCATGAATTCATGCTCGAAGCCTTGCGTGCTTACTCTCTATCTGTCACCCCGCCACTCTCTCTCTCTCT	Phytozome (https://phytozome.jgi.doe.gov/pz/portal.html)	sRNA-seq	(Xu et al., 2013)
Angiosperm	Ricinus communis	Rco-miR156	UGACAGAAGAUAGAGAGCAC	29747_225763	GGCACTAGTGGTGATGTTGTTGACAGAAGATAGAGAGCACAGATGATGATGTGCAATGACTTTTTCTGCATCTCACTCCTTTGTGCTCTCTATGCTTCTGTCATCACCTTCAGCCCCCACTCTCT	Phytozome (https://phytozome.jgi.doe.gov/pz/portal.html)	sRNA-seq	(Xu et al., 2013)
Angiosperm	Ricinus communis	Rco-miR156	UGACAGAAGAGAGUGAGCAC	29848_572329	CTTCTGGGAGACATAGAAATTGACAGAAGAGAGTGAGCACACAGAGGCATTTGTATAAATCTATACCCTTGCTTTTGCGTGCTCACTTCTCTTTCTGTCAAGCTTCCAGCGCCGGAATATGA	Phytozome (https://phytozome.jgi.doe.gov/pz/portal.html)	sRNA-seq	(Xu et al., 2013)
Angiosperm	Ricinus communis	Rco-miR156	UGACAGAAGAGAGUGAGCAC	29912_261561	CGTCAGGTTTGTAAGGGGCGTGACAGAAGAGAGTGAGCACACATGGTTTTCTTGCATATCGATACTTGATGCTTTTAGCTCTGTGTGCTCACCCTCTATCTGTCGCCCACCTCTCTCTCTATACTTG	Phytozome (https://phytozome.jgi.doe.gov/pz/portal.html)	sRNA-seq	(Xu et al., 2013)
Angiosperm	Eucalyptus grandis	Egr-miR156	UGACAGAAGAGAGUGAGCAC	Chr03_12032974	AAATGGTGAAATGAGGGAGGTGACAGAAGAGAGTGAGCACACATGGTACTCTTTCTTGCATGTCCCGATCCATGCTCGAAGCTCTGTGTGCTCACCCTCTGTCTGTCACCCCCTCCCCTCTCCTTCTCCC	Phytozome (https://phytozome.jgi.doe.gov/pz/portal.html)	sRNA-seq	(Levy et al., 2014)
Angiosperm	Eucalyptus grandis	Egr-miR156	UGACAGAAGAGAGUGAGCAC	Chr03_12042079	TCTGGGGTAAATAAGGGTGGTGACAGAAGAGAGTGAGCACACATGGTACTCTTTCTTGCATGTCCCAATTCATGCTCGAAGCTCTGTGTGCTCACTCTCTGTCTGTCACCCCCTTCTCTCTCTCCCTCCC	Phytozome (https://phytozome.jgi.doe.gov/pz/portal.html)	sRNA-seq	(Levy et al., 2014)
Angiosperm	Eucalyptus grandis	Egr-miR156	UGACAGAAGAGAGUGAGCAC	Chr03_33734286	ATATGGGGCATACAAGAACTTGACAGAAGAGAGTGAGCACACAGAGGTAATTGTATAGAGGCTATACCTTTACTTTTGCGTGCTCATTTCTCTTTCCGTCAAGCTTCCGTTGCCCGAATTTTC	Phytozome (https://phytozome.jgi.doe.gov/pz/portal.html)	sRNA-seq	(Levy et al., 2014)
Angiosperm	Eucalyptus grandis	Egr-miR156	UGACAGAAGAGAGUGAGCAC	Chr03_52864405	TCATGGTCAGGGACAGAAATTGACAGAAGAGAGTGAGCACACAGAGGGGATTGTATATATGCTTATACCTTTGCTTTTGCGTGCTCACTTCTCTTCTTGTCAGCTTCCATCCCCGAAAATTTGG	Phytozome (https://phytozome.jgi.doe.gov/pz/portal.html)	sRNA-seq	(Levy et al., 2014)
Angiosperm	Eucalyptus grandis	Egr-miR156	UGACAGAAGAGAGUGAGCAC	Chr03_5846653	AGAGAGAGAGAGAAAGAGAGTGACAGAAGAGAGTGAGCACACGCAGGCAATTGTATGAAGGGCATGCCTTTGCGGGTGCGTGCTCACTTCTCTTCTGTCAGTCTCCACTCGGTTCCTTTTTT	Phytozome (https://phytozome.jgi.doe.gov/pz/portal.html)	sRNA-seq	(Levy et al., 2014)
Angiosperm	Eucalyptus grandis	Egr-miR156	UGACAGAAGAGAGUGAGCAC	Chr03_61411131	CCTTTGAAGGGTAAGGGAGGTGACAGAAGAGAGTGAGCACACATGGTGTTTTCTTGCATGGTCGTGCTTGAAGCTCTGTGTGCCCACTCTCTATCTGTCACCCCACCACTCTCTCTCTCTCT	Phytozome (https://phytozome.jgi.doe.gov/pz/portal.html)	sRNA-seq	(Levy et al., 2014)
Angiosperm	Eucalyptus grandis	Egr-miR156	UGACAGAAGAGAGUGAGCAC	Chr03_61433016	CCTTTGAAGGGTAAGGGAGGTGACAGAAGAGAGTGAGCACACATGGTGTTTTCTTGCATGGTCATGCTGAAGCTCTGTGTGCTCACTCTCTATCTGTCACCCCACCACACTCTCTCTCTCT	Phytozome (https://phytozome.jgi.doe.gov/pz/portal.html)	sRNA-seq	(Levy et al., 2014)
Angiosperm	Eucalyptus grandis	Egr-miR156	UGACAGAAGAGAGUGAGCAC	Chr03_61452876	CCTTTAAAGGGTAAGGGAGGTGACAGAAGAGAGTGAGCACACATGGTGTTTTCTTGCATGGTCATGCTTGAAGCTCTGTGTGCTCACCCTCTATCTGTCACCCCACCTCTCTCTCTCTCTCT	Phytozome (https://phytozome.jgi.doe.gov/pz/portal.html)	sRNA-seq	(Levy et al., 2014)
Angiosperm	Eucalyptus grandis	Egr-miR156	UGACAGAAGAGAGUGAGCAC	Chr03_61462711	CCTTTGAAGGGTAAGGGAGGTGACAGAAGAGAGTGAGCACACATGGTATTTTCTTGCATGGTCATGCTTGAAGCTCTGTGTGCTCACTCTCTATCTGTCACCCCACCTCTCTCTCTCTCTCT	Phytozome (https://phytozome.jgi.doe.gov/pz/portal.html)	sRNA-seq	(Levy et al., 2014)
Angiosperm	Eucalyptus grandis	Egr-miR156	UGACAGAAGAGAGUGAGCAC	Chr03_72099476	CATCTTTTTCTGGGTGGAGGTGACAGAAGAGAGTGAGCACAGAGGGTTCTTTTCTTGCATGGTCTGTCCCCATGCTCGAAGCTCTGTGTGCTCACCATCTCTCTGTCACCCCACGTCCTCTCTCTCTCTC	Phytozome (https://phytozome.jgi.doe.gov/pz/portal.html)	sRNA-seq	(Levy et al., 2014)
Angiosperm	Eucalyptus grandis	Egr-miR156	UGACAGAAGAUAGAGAGCAC	Chr10_27759338	TGGGTGATTGAATGGGGTGTTGACAGAAGATAGAGAGCACTAGCGAGCATGCACAGGAAGGGCTTGTGCATGGCCAGTCTTGTGCTCTCCCTCCTCTGTCAGCATGGCTTTAATTGCTTTCTT	Phytozome (https://phytozome.jgi.doe.gov/pz/portal.html)	sRNA-seq	(Levy et al., 2014)
Angiosperm	Eucalyptus grandis	Egr-miR156	UGACAGAAGAGAGUGAGCAC	scaffold_3764_2795	CCTTTGAAGGGTAAGGGAGGTGACAGAAGAGAGTGAGCACACATGGTGTTTTCTTGCATGGTCATGCTTGAAGCTCTGTGTGCCCACTCTCTATCTGTCACCCCACCACTCTCTCTCTCTCT	Phytozome (https://phytozome.jgi.doe.gov/pz/portal.html)	sRNA-seq	(Levy et al., 2014)
Angiosperm	Citrus sinensis	Csi-miR156	UGACAGAAGAUAAAGAGCAC	scaffold00008_54505	TGACAGAAGATAAAGAGCACATAAATTAAAATGTCATTAACCAAACGCATTTTAAATCTTTGTGCTCTATGTATTCTGTCATCAACGTGTAGCTTCATTTGAC	Phytozome (https://phytozome.jgi.doe.gov/pz/portal.html)	none
Angiosperm	Citrus sinensis	Csi-miR156	UGACAGAAGAUAGAGAGCGC	scaffold00008_66901	TGACAGAAGATAGAGAGCGCATAAATTAAAATGCCATTAAGCAAACGCATTTTAAATCTTTGTGCTCTCTGTATTCTGTCATCAACGTGCAGCTTCATTTGGC	Phytozome (https://phytozome.jgi.doe.gov/pz/portal.html)	sRNA-seq	(Xu et al., 2010)
Angiosperm	Citrus sinensis	Csi-miR156	UGACAGAAGAGAGUGAGCAC	scaffold00013_544137	TGACAGAAGAGAGTGAGCACACATGGTATTTTCTTGCATGCTTTGAGATCCTGCTTGAAGCGATGCGTGCTCACTCTCTATCTGTCACCCCAACCCCCCCGCCCCCCAA	Phytozome (https://phytozome.jgi.doe.gov/pz/portal.html)	sRNA-seq	(Xu et al., 2010)
Angiosperm	Citrus sinensis	Csi-miR156	UGACAGAAGAGAGUGAGCAC	scaffold00025_1066431	TGACAGAAGAGAGTGAGCACACAGAGGCAGTTGTATAATTGTATACATGTTGCTTTTGCGTGCTCACTGCTCTTTCTGTCAGCTTCCAGTACCGGAATCTGAC	Phytozome (https://phytozome.jgi.doe.gov/pz/portal.html)	sRNA-seq	(Xu et al., 2010)
Angiosperm	Citrus sinensis	Csi-miR156	UGACAGAAGAUAGAGAGCAC	scaffold06336_3224	CTAATTTTTTGAAATTTTGTTGACAGAAGATAGAGAGCACATAAATTAAAATGCCATTAATCAAATGCATTTTAAATCTTTGAGCTCTCTGTATTCCGTCATCAACGTGCATCATCATTTGG	Phytozome (https://phytozome.jgi.doe.gov/pz/portal.html)	sRNA-seq	(Xu et al., 2010)
Angiosperm	Citrus sinensis	Csi-miR156	UGACAGAAGAUAGAGAGCGC	scaffold00445_44138	AGGGAAATGGGTGATGCTGGTGACAGAAGATAGAGAGCGCAGATGATGATATGCTCTAATGGAGTTTGTATATCACTCCTTTGTGCTCTCTGTGCTTCTGTCATCAGGCCAATTCAGTCCCTCCC	Phytozome (https://phytozome.jgi.doe.gov/pz/portal.html)	sRNA-seq	(Xu et al., 2010)
Angiosperm	Citrus sinensis	Csi-miR156	UGACGGAAGAUAGAGAGCAC	scaffold00042_344577	AAGGGAGAGGCTGAAGATGATGACAGAAGAATAGAGAGCACAAAGGAGTGAGATGCAAGCTCCACGCATTTCATCATCTGTGCTCTCTATCTTCCGTCAACAGCATCATCGACAATGCCTC	Phytozome (https://phytozome.jgi.doe.gov/pz/portal.html)	sRNA-seq	(Xu et al., 2010)
Angiosperm	Carica papaya	Cpa-miR156	UGACAGAAGAGAGUGAGCAC	supercontig_127_309674	TGTTCCTGGGACATAGAAATTGACAGAAGAGAGTGAGCACACAGAGACAGTTGTATAAAGTTATATTTCTGCACTTGCGTGCTCACTTCTCTTTCTGTCACCTTCCAGCTCCTGGAATTTGA	Phytozome (https://phytozome.jgi.doe.gov/pz/portal.html)
Angiosperm	Carica papaya	Cpa-miR156	UGACAGAAGAGAGAGAGCAC	supercontig_12_1031572	GTGTATGTATATATTCATGTTGACAGAAGAGAGAGAGCACAAGCCAGCATTGGCTAAAGAGAGTCTTTAGTCTTGTTGGGAGTGTGCTTTCTCTACTTCTGTCACCATCATCATCACCATCACCAT	Phytozome (https://phytozome.jgi.doe.gov/pz/portal.html)
Angiosperm	Carica papaya	Cpa-miR156	UGACAGAAGAUAGAGAGCAC	supercontig_170_116194	TGTATTATAACTGGTGTTGTTGACAGAAGATAGAGAGCACAGATGATGAAATGCAAATTAGAAGGACCAAACAGTGCATCTCACTCCTTTGTGCTCTCTATTCTTCTGTCATCACCTTCAGTCCCTCGTGCTT	Phytozome (https://phytozome.jgi.doe.gov/pz/portal.html)
Angiosperm	Carica papaya	Cpa-miR156	UGACAGAAGAGAGUGAGCAC	supercontig_28_1942555	AATTTCTTTTATAAAGGAGATGACAGAAGAGAGTGAGCACCCATGGCGTTTTTCTTGCATGGATGTTCCATGCTCGAAGCTCTGCGTGCTCTCTCTCTCTCTGTCATCCCTTGTATCTCTCTCTCTCT	Phytozome (https://phytozome.jgi.doe.gov/pz/portal.html)
Angiosperm	Carica papaya	Cpa-miR156	UGACAGAAGAUAGAGAGCAC	supercontig_3_3349142	GGAGGCACTGGTGATGTTGTTGACAGAAGATAGAGAGCACAGATGATGATATGCAATTCATTAATGGATCAGATCAACTCTCTGCATCTCACTCCTTTGTGCTCTCTATGCTTCTGTCATCATCTTCAGCCCCTCTAACTC	Phytozome (https://phytozome.jgi.doe.gov/pz/portal.html)
Angiosperm	Carica papaya	Cpa-miR156	UGACAGAAGAGAGUGAGCAC	supercontig_46_1383707	AACGAAACACAAAGAGAGACTGACAGAAGAGAGTGAGCACACGCAGGCAATTGTATGAAGGCATACCTTTGCGGGTGCGTGCTCACTTCTCTTTCTGTCAGCTACTTTCAGTTTCCCAATTG	Phytozome (https://phytozome.jgi.doe.gov/pz/portal.html)
Angiosperm	Carica papaya	Cpa-miR156	UGACAGAAGAGAGUGAGCAC	supercontig_7_1524401	TTTTTTTAGGGTAAAGGAGGTGACAGAAGAGAGTGAGCACACATGGTTCTTTCTTGCATGCTGGGTTCATGCTTGAAGCTCTGCGTGCTCGCTCTCTATCTGTCACCCCGCTAATATCTTTTTTAAT	Phytozome (https://phytozome.jgi.doe.gov/pz/portal.html)
Angiosperm	Carica papaya	Cpa-miR156	UGACAGAAGAGAGGGAGCAA	supercontig_80_638607	GGAATAGAGGAAGCTGTAGATGACAGAAGAGAGGGAGCAAATGAAGCAGCAGAGCAGACCACTTCATCTGATCTGAGAACGCTTGAATGAGGAAGTACCGGGAAGATTGATCTGTATTCTGTCTCTTTCATCTGTCTGCCTGCACTGAGGACTCACCCC	Phytozome (https://phytozome.jgi.doe.gov/pz/portal.html)
Angiosperm	Arabidopsis thaliana	Ath-miR156	UGACAGAAGAUAGAGAGCAC	Chr1_24913275	TTGAGAGGCATTGATAGTGTTGACAGAAGATAGAGAGCACAGATGATGAGATACAATTCGGAGCATGTTCTTTGCATCTTACTCCTTTGTGCTCTCTAGCCTTCTGTCATCACCTTTTATTTGCTTTATTG	Tair (https://www.arabidopsis.org/)	sRNA-seq	(Xie et al., 2005)
Angiosperm	Arabidopsis thaliana	Ath-miR156	UGACAGAAGAUAGAGAGCAC	Chr1_24921105	TTGGGAGGCATTGATAGTGTTGACAGAAGATAGAGAGCACAGATGATAAGATACAATTCCTCGCAGCTTCTTTGCATCTTACTCCTTTGTGCTCTCTAGCCTTCTGTCATCACCCGTTATTTGCCATCACC	Tair (https://www.arabidopsis.org/)	sRNA-seq	(Xie et al., 2005)
Angiosperm	Arabidopsis thaliana	Ath-miR156	UGACAGAAGAUAGAGAGCAC	Chr1_18026988	GAGGGTGATAGTGTGGTTGCTGACAGAAGATAGAGAGCACTAAGGATGCTATGCAAAACAGACACAGATATGTGTTTCTAATTGTATTTCATACTTTAACCTCAAAGTTGATATAAAAAAAGAAAGAAAGATAGAAGAGCTAGAAGACTATCTGCATCTCTATTCCTATGTGCTCTCTATGCTTCTGTCATCACCTTTCTTTCTCTATTTCT	Tair (https://www.arabidopsis.org/)	sRNA-seq	(Xie et al., 2005)
Angiosperm	Arabidopsis thaliana	Ath-miR156	UGACAGAAGAGAGUGAGCAC	Chr2_10676533	CAAGAGAAACGCAAAGAAACTGACAGAAGAGAGTGAGCACACAAAGGCAATTTGCATATCATTGCACTTGCTTCTCTTGCGTGCTCACTGCTCTTTCTGTCAGATTCCGGTGCTGATCTCTTTG	Tair (https://www.arabidopsis.org/)	sRNA-seq	(Xie et al., 2005)
Angiosperm	Arabidopsis thaliana	Ath-miR156	CGACAGAAGAGAGUGAGCAC	Chr2_8412587	CGACAGAAGAGAGTGAGCACACATGGCTCTTTTTCTAGCATGCTCATGCTCGAAAGCTCTGCGTGCTTACTCTCTTCTTGTCTCCTGCTCTCTCCCTCTCTACGT	Tair (https://www.arabidopsis.org/)	sRNA-seq	(Xie et al., 2005)
Angiosperm	Arabidopsis thaliana	Ath-miR156	UGACAGAAGAGAGUGAGCAC	Chr4_15074945	AGGAATGCAACAGAGAAAACTGACAGAAGAGAGTGAGCACATGCAGGCACTGTTATGTGTCTATAACTTTGCGTGTGCGTGCTCACCTCTCTTTCTGTCAGTTGCCTATCTCTGCCTGCTTG	Tair (https://www.arabidopsis.org/)	sRNA-seq	(Xie et al., 2005)
Angiosperm	Arabidopsis thaliana	Ath-miR156	UGACAGAAGAGAGUGAGCAC	Chr4_15415490	TAAGAGAAACGCATAGAAACTGACAGAAGAGAGTGAGCACACAAAGGCACTTTGCATGTTCGATGCATTTGCTTCTCTTGCGTGCTCACTGCTCTATCTGTCAGATTCCGGCTCCGATTCGGTCC	Tair (https://www.arabidopsis.org/)	sRNA-seq	(Xie et al., 2005)
Angiosperm	Arabidopsis thaliana	Ath-miR156	UGACAGAAGAAAGAGAGCAC	Chr5_22597087	GAGAAGAAGATGAAAAATGTTGACAGAAGAAAGAGAGCACAACCTGGGATTAGCAAAAAGATAGTTTTGCCCTTGTCGGGAGTGTGCTCTCTTTCCTTCTGCCACCATCATTGCGCATTGCGCCAT	Tair (https://www.arabidopsis.org/)	sRNA-seq	(Xie et al., 2005)
Angiosperm	Arabidopsis thaliana	Ath-miR156	UGACAGAAGAGAGUGAGCAC	Chr5_3456712	GTTGATGGGGGAAAAGAAGTTGACAGAAGAGAGTGAGCACACAAAGGGGAAGTTGTATAAAAGTTTTGTATATGGTTGCTTTTGCGTGCTCACTCTCTTTTTGTCATAACTTCTCCTTCATGAATCTTC	Tair (https://www.arabidopsis.org/)	sRNA-seq	(Xie et al., 2005)
Angiosperm	Arabidopsis thaliana	Ath-miR156	UGACAGAAGAGAGUGAGCAC	Chr5_3867213	TGTGAAAGGTAATTAGGAGGTGACAGAAGAGAGTGAGCACACATGGTGGTTTCTTGCATGCTTTTTTGATTAGGGTTTCATGCTTGAAGCTATGTGTGCTTACTCTCTCTCTGTCACCCCTTCTCTCTCTCTCTCTTT	Tair (https://www.arabidopsis.org/)	sRNA-seq	(Xie et al., 2005)
Angiosperm	Arabidopsis thaliana	Ath-miR156	UGACAGAAGAGAGUGAGCAC	Chr5_9136126	GAGTGGTGAGGAATTGATGGTGACAGAAGAGAGTGAGCACACATGGTGGCTTTCTTGCATATTTGAAGGTTCCATGCTTGAAGCTATGTGTGCTCACTCTCTATCCGTCACCCCCTTCTCTCCCTCTCCCTC	Tair (https://www.arabidopsis.org/)	sRNA-seq	(Xie et al., 2005)
Angiosperm	Brassica rapa	Bra-miR156	UGACAGAAGAGAGUGAGCAC	A01_2836920	TTAGAAAAACGCAAAGAAACTGACAGAAGAGAGTGAGCACACAAAGGCACTTTGCATGTTCGATGCATTTGCTTCTCTTGCGTGCTCACTGCTCTATCTGTCAGATTCCGGCTCCGATTCTTTTC	Phytozome (https://phytozome.jgi.doe.gov/pz/portal.html)	sRNA-seq	SRS2397091
Angiosperm	Brassica rapa	Bra-miR156	UGACAGAAGAGAGUGAGCAC	A01_3145190	GAAATGCAACAGAGAAAAACTGACAGAAGAGAGTGAGCACATGCAGGCACTGTTATGTCTCCATAACTTTGCGTGTGCGTGCTCACGGCTCTTTCTGTCAGTTGCCTGACTTCTCGCTTTCT	Phytozome (https://phytozome.jgi.doe.gov/pz/portal.html)	sRNA-seq	SRS2397091
Angiosperm	Brassica rapa	Bra-miR156	UGACAGAAGAGAGUGAGCAC	A02_2981978	ATAATGAAGGTAAGGGGAGGTGACAGAAGAGAGTGAGCACACATGGTGGCTTTCTTGCATGCTTTTTTCAATTAGGGTTTCATGCTTGAAGCTATGTGTGCTTACTCTCTCTCTGTCACCCCTTCTCTCTCTCTCTCTTG	Phytozome (https://phytozome.jgi.doe.gov/pz/portal.html)	sRNA-seq	SRS2397091
Angiosperm	Brassica rapa	Bra-miR156	UGACAGAAGAAAGAGAGCAC	A02_7395194	AGAAGACGATGAGAAAATGTTGACAGAAGAAAGAGAGCACAAGCCGGGATTAGCAAAAAGAGAGTTTTGCCCTTGTCGGGAGTGTGCTCTCTTTACTTCTGCCACCATCATCGCGTGTGAGCGTAA	Phytozome (https://phytozome.jgi.doe.gov/pz/portal.html)	sRNA-seq	SRS2397091
Angiosperm	Brassica rapa	Bra-miR156	UGACAGAAGAUAGAGAGCAC	A02_9905888	TTGAGAGGCATTGATAGTGTTGACAGAAGATAGAGAGCACGGATGATGAGATACAATATGGAACAGTTTCTTTGCATCTTACTCCTTTGTGCTCTCTAGCCTTCTGTCATCACTTTCTATTTGCTTAATCT	Phytozome (https://phytozome.jgi.doe.gov/pz/portal.html)	sRNA-seq	SRS2397091
Angiosperm	Brassica rapa	Bra-miR156	UGACAGAAGAUAGAGAGCAC	A03_17929172	TTGAGAGTGATGCTGGTTGTTGACAGAAGATAGAGAGCACTAAGGATGACATGCAAGTACATATGTATGTATCATCACACCGCCTGTGGATGATTACAAAAATAAAACCAATTCAAAAGAGAGAGAGAGAGAGCCTGCATGTCTACTCTTTCGTGCTCTCTATACTTCTGTCACCACCATTATTTCTTCTTCTTT	Phytozome (https://phytozome.jgi.doe.gov/pz/portal.html)	sRNA-seq	SRS2397091
Angiosperm	Brassica rapa	Bra-miR156	UGACAGAAGAGAGUGAGCAC	A03_1903513	GTTGATGGGGAAAAAGAAGTTGACAGAAGAGAGTGAGCACACAAAGGGGGAATTGTATAAAATTAAGTTTGTTGTATATAGTTGCTTTTGCGTGCTCACTCTCTCTATGTCATAACTTCTCCTTCTTGGATCTT	Phytozome (https://phytozome.jgi.doe.gov/pz/portal.html)	sRNA-seq	SRS2397091
Angiosperm	Brassica rapa	Bra-miR156	UGACAGAAGAGAGUGAGCAC	A03_2162978	ATATCAAAGGTAAGAGGAGGTGACAGAAGAGAGTGAGCACACATGGTGGCTTTCTTGCATGCGTTTTTAATTAGGGTTTTATGCTTGAAGCTATGTGTGCTTACTCTCTCTCTGTCACCCCTTCTTTCTCTCTCTATCT	Phytozome (https://phytozome.jgi.doe.gov/pz/portal.html)	sRNA-seq	SRS2397091
Angiosperm	Brassica rapa	Bra-miR156	UGACAGAAGAGAGUGAGCAC	A03_28108165	GGATTTGCAACAGAGAAAACTGACAGAAGAGAGTGAGCACATGCAGGCACTGTTATGTGCCCACAACTTTGCTTGTGCGTGCTCACCTCTCTTTCTGTCAGTTGCCTGAGTTCTCGCTTTCA	Phytozome (https://phytozome.jgi.doe.gov/pz/portal.html)	sRNA-seq	SRS2397091
Angiosperm	Brassica rapa	Bra-miR156	UGACAGAAGAGAGUGAGCAC	A03_28483166	TTAGAGAAACGCATAGAAACTGACAGAAGAGAGTGAGCACACAAAGGCACTTTGCATGTTCGATGCATTTGCTTCTCTTGCGTGCTCACTGCTCTATCTGTCAGATTCCGGCTCCGATTCTTTTC	Phytozome (https://phytozome.jgi.doe.gov/pz/portal.html)	sRNA-seq	SRS2397091
Angiosperm	Brassica rapa	Bra-miR156	UGACAGAAGAGAGUGAGCAC	A04_11297094	CAAAAGAAAAACATAGCAACTGACAGAAGAGAGTGAGCACACAAAAGTAATCTGCATATACTGCATTTGCTTCTCTTGCGTGCTCACTGCTCTTTCTGTCAGATTCTAGTGCTGATCTCTTTG	Phytozome (https://phytozome.jgi.doe.gov/pz/portal.html)	sRNA-seq	SRS2397091
Angiosperm	Brassica rapa	Bra-miR156	UGACAGAAGAGAGUGAGCAC	A06_17869853	GAGTGATAAGGAATTGATGGTGACAGAAGAGAGTGAGCACACATGGTTGCTTTCTTGCATATTTGAAGGTTTAATGCATGAAGCTATGTGTGCTCACTCTCTATCCGCACCTTGTTCTTTTCTCTTACATC	Phytozome (https://phytozome.jgi.doe.gov/pz/portal.html)	sRNA-seq	SRS2397091
Angiosperm	Brassica rapa	Bra-miR156	UGACAGAAGAGAGUGAGCAC	A06_17870457	GAGTGCTGAGGAATTGATGGTGACAGAAGAGAGTGAGCACACATGGTGGCTTTCTTGCATATTTGAAGATGTCATGCTTGAAGCTATGTGTGCTCACTCTCTATCTGTCACCGCCTTCTCTCTCTGCATCTC	Phytozome (https://phytozome.jgi.doe.gov/pz/portal.html)	sRNA-seq	SRS2397091
Angiosperm	Brassica rapa	Bra-miR156	UGACAGAAGAGAGUGAGCAC	A06_17870689	GAGTGATAAGGAAATGATGGTGACAGAAGAGAGTGAGCACACATGGTGGCTTTCTTGCATATTGGAAGATCTCATGCTTGAAGCTATGTGTGCTCACTCTCTATCTGTCACCCCTTCTTTATCTCTCTGCAT	Phytozome (https://phytozome.jgi.doe.gov/pz/portal.html)	sRNA-seq	SRS2397091
Angiosperm	Brassica rapa	Bra-miR156	UGACAGAAGAGAGUGAGCAC	A08_13235363	TTAGAGAAGTACAACGAATTTGACAGAAGAGAGTGAGCACACAAACGCACTTGCATGTTCGATGCACTTGCTTCTCTTGCGTGCTCACTGCTTTATCTGTCAGATTCCTGCGCCGATTCTTTCG	Phytozome (https://phytozome.jgi.doe.gov/pz/portal.html)	sRNA-seq	SRS2397091
Angiosperm	Brassica rapa	Bra-miR156	UGACAGAAGAGAGUGAGCAC	A08_13494159	AGAAATGCAACAGAGAAAACTGACAGAAGAGAGTGAGCACTTGCAAGGCACTGTTATGTGTCAATAACTTTGCGTGTGCGTGCTCACCTCTCTTTCTGTCAGTTGCCTGACTTCTCGCTTTCT	Phytozome (https://phytozome.jgi.doe.gov/pz/portal.html)	sRNA-seq	SRS2397091
Angiosperm	Brassica rapa	Bra-miR156	UGACAGAAGAGAGUGAGCAC	A09_31052688	CAAAAGAAACACACAGAAACTGACAGAAGAGAGTGAGCACACAAAAGTAAATTGCATATGTTGCATTTGCTTCTCTTGCGTGCTCACTGCTCTTTCTGTCAGATTCCCGTGCTGATCTCTTTG	Phytozome (https://phytozome.jgi.doe.gov/pz/portal.html)	sRNA-seq	SRS2397091
Angiosperm	Brassica rapa	Bra-miR156	UGACAGAAGAAAGAGAGCAC	A10_7026289	GAAGAAAGATGAGAAAATGTTGACAGAAGAAAGAGAGCACAAGCCGGGATTAGCAAATATAAAGTTTTGCCCTTGTCGGGAGTGTGCTCTCTTTACTTCTGTCACCATCATCATTCTGATGTTATG	Phytozome (https://phytozome.jgi.doe.gov/pz/portal.html)	sRNA-seq	SRS2397091
Angiosperm	Capsella rubella	Cru-miR156	UGACAGAAGAUAGAGAGCAC	scaffold_1_16709815	GGGTGATATAGTGTGGTTGTTGACAGAAGATAGAGAGCACTAAGGATGCTATGCAAACATACACACAAACGCACATATATTTTATTATATGTCCTTCTGATTATACATTTTATACTTAACATCAATGTTTGATAAAAGAGAGAAGAGCTAGATTTGTCGTCTGCATCTCTATTCCTCTGTGCTCTCTATGCTTCTGTCATCACCTTTCTTTCTCTATTTCT	Phytozome (https://phytozome.jgi.doe.gov/pz/portal.html)
Angiosperm	Capsella rubella	Cru-miR156	UGACAGAAGAUAGAGAGCAC	scaffold_2_8184743	GAGGCATTGATATATAGTGTTGACAGAAGATAGAGAGCACAGATGATGAGATACAATTCAGATCAGTTTCTTTGCATCTTACTCCTTTGTGCTCTCTAGCCTTCTGTCATCATCTTTTATTTGCTTTATCC	Phytozome (https://phytozome.jgi.doe.gov/pz/portal.html)
Angiosperm	Capsella rubella	Cru-miR156	UGACAGAAGAUAGAGAGCAC	scaffold_3_6365554	TGGAGAGTGATGTTGGTTGTTGACAGAAGATAGAGAGCACTAAGGATGACATGCAAGTACATACATATATATCACCATTCATCACACCTCATGTGTTGCAAGAGTGAGAGAGAGAGATGGAGAGGGAAGGAGATAAGCTAGAGAAAGAGCCGCCTGCATCTCTAATCTTTTGTGCTCTCTATACTTCTGTCACCACCTTGTTTTCTTCTTC	Phytozome (https://phytozome.jgi.doe.gov/pz/portal.html)
Angiosperm	Capsella rubella	Cru-miR156	UGACAGAAGAGAGAGAGCAC	scaffold_4_12728653	TCCTGTGGCTGATGTGGATTTGACAGAAGAGAGAGAGCACAGTTTGAGTCGCCCATTCCCTTGTAGCTCTCTAGTTTAGTGTCCATAATCTCTGGAGATGAGAAGC	Phytozome (https://phytozome.jgi.doe.gov/pz/portal.html)
Angiosperm	Capsella rubella	Cru-miR156	UGACAGAAGAGAGUGAGCAC	scaffold_4_2142183	GAGAGGAACACAAAAGAAACTGACAGAAGAGAGTGAGCACACAAAGGCAATTTGCAATATCATTTGCATTTGCTTCTCTTGCGTGCTCACTGCTCTATCTGTCAGATTCTAGTGCTGATCTCTTTT	Phytozome (https://phytozome.jgi.doe.gov/pz/portal.html)
Angiosperm	Capsella rubella	Cru-miR156	UGACAGAAGAGAGUGAGCAC	scaffold_6_3419006	GTTGATGGGGGAAAAGAAGTTGACAGAAGAGAGTGAGCACACAAAGGGGAAGTTGTATAAAATTCTTTGTATATGGTTTGCTTTTGCGTGCTCACTCTCTTTCTGTCATAACTTCTCCTTCATGAATCTT	Phytozome (https://phytozome.jgi.doe.gov/pz/portal.html)
Angiosperm	Capsella rubella	Cru-miR156	UGACAGAAGAGAGUGAGCAC	scaffold_6_3853830	AAATTAAAGGTAAGAGGAGGTGACAGAAGAGAGTGAGCACACATGGTGGTTTCTTGCATGCTTTTTTCAATCAGGGTTTCGTCATCATGCTTGAAGCTATGTGTGCTTACTCTCTCTCTGTCACCCCTTCTCTCTCTTACTCTCT	Phytozome (https://phytozome.jgi.doe.gov/pz/portal.html)
Angiosperm	Capsella rubella	Cru-miR156	UGACAGAAGAGAGUGAGCAC	scaffold_6_9099614	GTGTTGAGGGATTGATATGGTGACAGAAGAGAGTGAGCACAAATGGTGCCTTTCTTGCATAGGTTTATGCTCGAAGCTATGTGTGCTTACTCTCTATCTGTCACCTCTTGATCTACCCCTCTCTC	Phytozome (https://phytozome.jgi.doe.gov/pz/portal.html)
Angiosperm	Capsella rubella	Cru-miR156	UGACAGAAGAGAGUGAGCAC	scaffold_7_3310288	TGAGAGAAACGCATAGAAACTGACAGAAGAGAGTGAGCACACAAAGGCACTTTGCATGTTCGATGCTTTTGCTTCTCTTGCGTGCTCACTGCTCTATCTGTCAGATTCCGGCGCCGATTCATTTC	Phytozome (https://phytozome.jgi.doe.gov/pz/portal.html)
Angiosperm	Capsella rubella	Cru-miR156	UGACAGAAGAGAGUGAGCAC	scaffold_7_3652866	AGAAATGCAACAGAGAAAACTGACAGAAGAGAGTGAGCACATGCAGGCACTGTTATGTGCCTATAACTTTGCGTGTGCGTGCTCACCTCTCTTTCTGTCAGTTCCCCCTATTCCTCTTCTTG	Phytozome (https://phytozome.jgi.doe.gov/pz/portal.html)
Angiosperm	Capsella rubella	Cru-miR156	UGACAGAAGAAAGAGAGCAC	scaffold_8_8720656	AGAAGAAGATGGAGAAATGTTGACAGAAGAAAGAGAGCACAACCCGGGATTAGCAAAAATACATAGTTTTGCCCTTGTCGGGAGTGTGCTCTCTTTCCTTCTGCCACCATCATTGCGCATTGCGCCTT	Phytozome (https://phytozome.jgi.doe.gov/pz/portal.html)
reference:
Alabi OJ, Zheng Y, Jagadeeswaran G, et al. (2012). High-throughput sequence analysis of small RNAs in grapevine (Vitis vinifera L.) affected by grapevine leafroll disease. Molecular Plant Pathology 13, 1060-1076.
Axtell MJ, Snyder JA, and Bartell DP. (2007). Common functions for diverse small RNAs of land plants. Plant Cell 19, 1750-1769.
Bhavana, Bhan, Archana, et al. (2019). Identification and expression profiling of miRNAs in two color variants of carrot (Daucus carota L.) using deep sequencing. Plos One 14, e0212746.
Candar-Cakir B, Arican E, and Zhang B. (2016). Small RNA and degradome deep sequencing reveals drought‐and tissue‐specific microRNAs and their important roles in drought‐sensitive and drought‐tolerant tomato genotypes. Plant Biotechnology Journal 14, 1727-1746.
Chao YT, Su CL, Jean WH et al. (2014). Identification and characterization of the microRNA transcriptome of a mothorchid Phalaenopsis aphrodite. Plant Molecular Biology 84, 529-548.
Fourounjian P, Tang J, Tanyolac B, et al. (2019). Post‐transcriptional adaptation of the aquatic plant Spirodela polyrhiza under stress and hormonal stimuli. The Plant Journal 98, 1120-1133.
Gao S, Zhao W, Li X, et al. (2017). Identification and characterization of miRNAs in two closely related C4 and C3 species of cleome by high-throughput sequencing. Scientific Reports 7, 46552.
Ho HL, Gudimella R, Ong-Abdullah M, et al. (2017). Expression of microRNAs during female inflorescence development in African oil palm (Elaeis guineensis Jacq.). Tree Genetics Genomes 13, 35.
Lei G, Atul K, Siwaret A, et al. (2013). Composition and expression of conserved microRNA genes in diploid cotton (Gossypium) species. Ecology, Evolution and Organismal Biology Publications 5, 2449-2459.
Jagadeeswaran G, Zheng Y, Li YF, et al. (2010). Cloning and characterization of small RNAs from Medicago truncatula reveals four novel legume-specific microRNA families. New Phytologist 184, 85-98.
Kulcheski FR, Molina LG, Fonseca GCD, et al. (2016). Novel and conserved microRNAs in soybean floral whorls. Gene 575, 213-223.
Levy A, Szwerdszarf D, Abu-Abied M, et al. (2014). Profiling microRNAs in Eucalyptus grandis reveals no mutual relationship between alterations in miR156 and miR172 expression and adventitious root induction during development. BMC Genomics, 15, 524.
Liu B, Li PC, Li X, et al. (2005). Loss of function of OsDCL1 affects microRNA accumulation and causes developmental defects in rice. Plant Physiology 139, 296-305.
Liu HW, Luo LX, Liang CQ, et al. (2015). High-throughput sequencing identifies novel and conserved cucumber (Cucumis sativus L.) micrornas in response to cucumber green mottle mosaic virus infection. Plos One 10, e0129002.
Pirrò S, Letizia Z, Maurice K, et al. (2016). MicroRNA from Moringa oleifera: identification by high throughput sequencing and their potential contribution to plant medicinal value. Plos One 11, e0149495.
Prakash P, Ghosliya D, Gupta V. (2015) Identification of conserved and novel microRNAs in Catharanthus roseus by deep sequencing and computational prediction of their potential targets. Gene 554, 181-195.
Shao FJ, Zhang Q, Liu HW, et al. (2016). Genome-wide Identification and analysis of microRNAs involved in witches'-broom phytoplasma response in Ziziphus jujuba. Plos One 11, e0166099.
Shuai P, Liang D, Zhang Z, et al. (2013) Identification of drought-responsive and novel Populus trichocarpa microRNAs by high-throughput sequencing and their targets using degradome analysis. BMC Genomics 14, 233.
Tsuzuki M, Nishihama R, Ishizaki K, et al. (2016b). Profiling and characterization of small RNAs in the liverwort, Marchantia polymorpha, belonging to the first diverged land plants. Plant and Cell Physiology 57, 359-372.
Wan, Sin, Lee, Ranganath, Gudimella, & Gwo, et al. (2015). Transcripts and microRNAs responding to salt stress in Musa acuminata colla (aaa group) cv. berangan roots. Plos One 10, e0127526.
Wang L, Du H and Wuyun T. (2016) Genome-wide identification of microRNAs and their targets in the leaves and fruits of eucommia ulmoides using high-throughput sequencing. Frontiers in Plant Science 7, 1632.
Xia R, Xu J, Arikit S, et al. (2015). Extensive families of miRNAs and PHAS loci in norway spruce demonstrate the origins of complex phasiRNA networks in seed plants. Molecular Biology and Evolution 32, 2905-2918.
Xu W, Cui Q, Li F, et al. (2013). Transcriptome-wide identification and characterization of microRNAs from castor bean (Ricinus communis L.). Plos One 8, e69995.
Xu Q, Liu Y, Zhu A, et al. (2010). Discovery and comparative profiling of microRNAs in a sweet orange red-flesh mutant and its wild type. BMC Genomics 11, 246.
Yaish MW, Sunkar R, Zheng Y, et al. (2015). A genome-wide identification of the miRNAome in response to salinity stress in date palm (Phoenix dactylifera L.). Frontiers in Plant Science 6, 946.
Yi F, Xie SJ, Liu YW, et al. (2013). Genome-wide characterization of microRNA in foxtail millet (Setaria italica). BMC Plant Biology 13, 212.
You CJ, Cui J, Wang H, et al. (2017). Conservation and divergence of small RNA pathways and microRNAs in land plants. Genome Biology 18, 158.
Yu Y, Wu G, Yuan H, et al. (2016). Identification and characterization of miRNAs and targets in flax (Linum usitatissimum) under saline, alkaline, and saline-alkaline stresses. BMC Plant Biology 16, 124.
Wang K, Li M, Gao F, et al. (2012). Identification of conserved and novel microRNAs from Liriodendron chinense floral tissues. Plos One 7, e44696.
Zhang L, Zheng Y, Jagadeeswaran G, et al. (2011). Identification and temporal expression analysis of conserved and novel microRNAs in Sorghum. Genomics 98, 460-468.
Zhang J, Xu YY, Huan, Q, et al. (2009a). Deep sequencing of Brachypodium small RNAs at the global genome level identifies microRNAs involved in cold stress response. BMC Genomics 10, 449.
Zhang Y, Zhu X, Chen X, et al. (2014). Identification and characterization of cold-responsive microRNAs in tea plant (Camellia sinensis) and their targets using high-throughput sequencing and degradome analysis. BMC Plant Biology 14, 271.
Zhang LF, Chia JM, Kumari S, et al. (2009b). A genome-wide characterization of microRNA genes in maize. Plos Genetics 5, e1000716.
Zheng Y, Jagadeeswaran G, Gowdu K, et al. (2013). Genome-wide analysis of microRNAs in Sacred Lotus, Nelumbo nucifera (Gaertn). Tropical Plant Biology 6, 117-130.
Zheng Y, Li T, Xu ZN et al. (2016). Identification of microRNAs, phasiRNAs and their targets in pineapple. Tropical Plant Biology 9, 176-186.
Zhixin Xie, Edwards Allen, Noah Fahlgren, et al. (2005). Expression of Arabidopsis MIRNA genes. Plant Physiology 138, 2145-2154.
